# Supplementary material for: Patient activation levels and socioeconomic factors among the Amazonas population with diabetes: a cross-sectional study
Source: BMC Health Serv Res. 2024 Feb 6;24:169. doi: 10.1186/s12913-023-10529-0 (PMC10848446; doi:10.1186/s12913-023-10529-0)
Supplement: Supplementary file 2 — Supplementary Material 2 [file 12913_2023_10529_MOESM2_ESM.xlsx]

## Sheet: BD_SAPPA
participant	age	sex	marital status	skin color	income	diabetes duration	educational level	self health related	multimorbidity	polypharmacy	overall life satisfaction_DOM1	overall life satisfaction_DOM2	overall life satisfaction_DOM3	overall life satisfactionL_DOM4	overall life satisfaction_DOM5	overall life satisfaction_DOM6	100. IRI_1	100. IRI_2	100. IRI_3	100. IRI_4	100. IRI_5	100. IRI_6	100. IRI_7	100. IRI_8	100. IRI_9	100. IRI_10	score total	PAM_1	PAM_2	PAM_3	PAM_4	PAM_5	PAM_6	PAM_7	PAM_8	PAM_9	PAM_10	PAM_11	PAM_12	PAM_13	PAM	conver.	level
1	50-59	1	1	1	1	2	1	3	1	1	5	2	5	4	4	4	5	5	5	5	5	5	5	5	3	5	48	3	3	3	3	3	3	3	3	3	3	3	3	3	39	56.6	3
2	70+	1	1	1	1	2	1	3	1	1	5	4	4	4	5	5	5	5	5	5	5	5	5	5	5	5	50	3	3	3	3	3	3	3	3	3	3	3	3	3	39	56.6	3
3	50-59	0	1	1	1	1	4	3	1	1	5	3	4	4	5	5	5	5	5	5	5	5	5	5	5	5	50	3	4	3	4	4	3	3	3	3	2	3	4	3	42	66	3
4	70+	1	2	1	1	1	1	3	1	1	5	4	4	4	5	2	5	5	5	5	5	5	5	5	5	5	50	2	4	3	2	4	4	3	3	3	4	3	3	4	42	66	3
5	70+	0	2	1	1	3	1	1	1	1	5	4	4	4	4	4	5	5	5	5	5	5	5	5	5	5	50	3	3	3	3	3	3	3	3	3	3	3	3	3	39	56.6	3
6	60-69	0	2	1	3	1	1	1	2	1	5	1	3	4	4	4	5	5	5	4	5	5	5	5	5	5	49	3	4	4	3	4	3	4	1	3	2	3	4	3	41	63.2	3
7	50-59	1	2	1	3	3	4	4	1	1	5	4	4	2	2	4	5	5	5	5	5	5	5	5	5	5	50	4	3	4	4	3	3	2	4	1	3	3	3	3	40	60	3
8	50-59	0	1	1	3	2	4	1	1	1	5	4	2	2	4	4	5	3	1	3	4	5	5	5	5	5	41	3	4	3	2	3	3	3	3	2	1	3	3	2	35	45.2	1
9	70+	0	1	1	3	1	4	4	1	1	5	3	4	4	4	3	5	5	5	5	5	5	5	5	3	4	47	4	4	2	4	3	4	4	3	1	3	4	4	3	43	68.5	4
10	50-59	1	2	1	1	1	1	3	1	1	5	4	4	4	4	2	5	4	4	4	4	5	5	5	5	5	46	4	4	4	3	4	4	2	1	2	4	3	3	3	41	63.2	3
11	60-69	1	2	1	3	3	1	3	2	1	5	4	3	5	5	3	5	4	5	3	4	4	5	5	5	5	45	4	4	4	3	4	3	3	4	3	2	2	3	3	42	66	3
12	60-69	1	1	1	3	3	1	1	1	2	5	3	2	5	5	5	5	5	5	5	5	5	5	5	5	5	50	2	4	2	1	4	3	2	2	3	1	1	3	2	30	37.3	1
13	70+	0	1	1	4	3	1	4	2	1	5	2	3	5	5	3	5	5	5	4	5	4	5	5	5	5	48	3	4	2	4	3	3	1	2	2	1	1	2	2	30	37.3	1
14	50-59	1	1	1	1	1	1	4	1	1	5	4	5	5	5	2	5	4	5	5	4	5	5	5	5	5	48	4	4	4	4	3	3	1	2	3	3	2	3	3	39	56.6	3
15	50-59	1	1	1	1	2	1	3	1	1	5	5	4	5	5	4	5	5	5	5	4	5	5	5	5	5	49	4	4	3	4	4	4	4	3	3	4	3	3	4	47	77.5	4
16	60-69	1	2	1	3	2	4	3	1	1	5	4	5	5	5	4	5	5	5	5	5	5	5	5	5	5	50	3	3	3	3	3	3	3	2	2	3	3	3	3	37	49.9	2
17	50-59	0	2	1	1	1	1	4	1	1	5	4	3	4	4	4	5	5	5	5	5	5	5	5	5	5	50	3	0	3	3	3	2	3	3	2	0	2	3	3	30	37.3	1
18	20-49	1	2	1	1	1	1	3	1	1	5	3	4	1	4	4	5	5	5	5	5	5	5	5	5	5	50	2	3	3	3	3	3	3	2	2	3	3	3	3	36	47.4	2
19	70+	0	2	1	1	2	1	4	1	2	5	4	4	3	4	4	5	5	5	5	5	5	5	5	5	5	50	3	3	3	3	3	3	3	2	2	3	3	3	3	37	49.9	2
20	70+	1	1	1	1	1	1	4	1	2	5	4	4	4	4	4	5	5	5	5	5	5	5	5	5	5	50	3	3	3	3	3	3	3	3	2	2	3	3	3	37	49.9	2
21	50-59	0	1	1	5	1	4	3	2	2	5	4	4	4	4	4	5	4	4	4	4	4	4	4	4	5	42	2	3	4	4	4	4	4	3	4	4	4	4	4	48	80	4
22	60-69	1	2	1	1	1	1	1	2	1	3	3	3	2	3	4	5	5	5	5	5	5	5	5	5	5	50	3	4	3	3	2	3	3	3	3	2	3	3	2	37	49.9	2
23	70+	0	2	1	1	1	1	3	2	2	5	3	4	4	1	4	5	5	5	5	5	5	5	5	5	5	50	3	2	1	1	2	2	3	1	1	1	2	3	1	23	28.4	1
24	50-59	1	1	1	1	1	1	4	2	1	3	3	1	4	4	1	4	4	4	4	4	4	4	4	4	4	40	3	3	3	3	3	2	2	2	2	2	3	3	2	33	41.7	1
25	20-49	0	2	1	1	1	4	1	2	1	5	2	5	3	4	4	5	5	5	5	5	5	5	5	5	5	50	3	3	4	3	3	3	3	2	1	2	3	3	3	36	47.4	2
26	50-59	1	2	1	1	3	4	4	1	1	5	4	5	4	4	5	5	5	4	3	3	3	5	5	4	5	42	3	3	3	2	3	3	3	2	2	3	4	4	3	38	52.9	2
27	70+	1	2	1	3	2	4	3	1	2	5	1	4	3	3	5	5	5	5	5	5	5	5	5	5	5	50	3	2	3	3	3	2	3	2	2	2	3	4	2	34	43.4	1
28	60-69	1	2	1	1	2	4	4	1	1	5	4	4	4	4	5	5	5	5	5	5	5	5	5	5	5	50	3	2	3	3	3	2	2	3	1	2	2	3	2	31	38.7	1
29	60-69	1	1	1	1	2	1	4	1	1	5	4	4	4	4	4	5	5	5	5	5	5	5	5	5	5	50	3	3	3	3	3	3	3	3	2	2	3	4	2	37	49.9	2
30	50-59	1	2	1	1	1	4	4	1	1	5	4	4	4	4	4	5	5	5	5	5	5	5	5	5	5	50	3	3	3	3	3	3	3	3	2	3	3	3	3	38	52.9	2
31	70+	1	2	1	1	3	1	4	1	1	5	4	4	2	3	5	4	4	4	4	4	4	4	4	4	4	40	3	2	2	1	2	3	3	2	2	2	3	3	2	30	37.3	1
32	20-49	0	2	2	1	2	4	3	1	1	3	3	3	3	3	3	5	5	5	5	5	5	5	5	5	5	50	3	3	3	2	3	2	3	1	1	2	1	3	2	29	36	1
33	60-69	0	1	1	1	3	1	4	1	1	1	2	2	2	1	2	5	5	5	5	5	5	5	5	5	5	50	2	2	1	1	2	3	1	1	1	1	3	2	1	21	25.7	1
34	50-59	1	2	1	1	2	4	4	1	1	5	4	4	4	4	4	5	5	5	5	5	5	5	5	5	5	50	3	3	2	3	2	2	3	2	2	2	3	4	2	33	41.7	1
35	50-59	1	1	1	1	2	1	4	1	1	5	3	4	4	5	4	5	5	5	5	5	5	5	5	5	5	50	4	4	3	3	3	4	4	3	2	3	2	3	4	42	66	3
36	50-59	1	2	1	1	2	1	4	2	1	5	3	1	2	4	5	5	5	5	5	5	5	5	5	5	4	49	4	4	3	2	3	3	2	3	2	3	3	3	3	38	52.9	2
37	70+	1	2	1	1	3	1	4	2	1	5	4	5	5	5	5	5	5	5	5	5	5	5	5	5	5	50	3	4	4	1	2	2	3	2	1	2	3	3	3	33	41.7	1
38	60-69	1	2	1	1	2	1	3	2	2	3	3	2	1	2	2	5	5	5	5	5	5	5	5	5	5	50	3	3	4	1	4	4	3	3	1	2	3	4	3	38	52.9	2
39	70+	0	1	1	4	3	4	3	1	2	5	4	4	3	3	1	3	5	5	5	5	5	5	5	1	5	44	2	3	2	4	4	3	3	3	2	2	3	3	4	38	52.9	2
40	20-49	1	1	1	4	3	1	4	1	1	5	1	5	4	5	4	5	5	5	5	5	5	5	5	5	5	50	3	0	3	4	3	2	3	3	2	3	3	3	3	35	45.2	1
41	20-49	1	1	1	1	3	1	4	1	1	3	4	4	4	4	3	5	5	5	5	5	5	5	5	5	5	50	3	4	3	3	3	3	3	3	3	3	3	2	3	39	56.6	3
42	70+	1	1	1	1	3	1	4	1	1	5	4	4	4	4	4	5	5	5	4	5	5	5	5	5	5	49	3	3	3	3	3	3	3	3	3	3	3	3	3	39	56.6	3
43	60-69	0	1	2	1	3	1	4	1	2	5	3	4	4	5	4	5	5	5	5	5	5	5	5	5	5	50	2	3	3	3	3	3	3	3	2	3	3	3	3	37	49.9	2
44	50-59	1	2	1	1	1	1	1	1	1	3	3	3	4	4	4	5	5	5	5	5	5	5	5	5	5	50	3	0	3	3	3	3	3	3	3	2	3	3	3	35	45.2	1
45	70+	0	1	1	4	2	1	3	1	2	5	3	4	4	5	2	5	5	5	5	5	5	5	5	5	5	50	3	0	3	2	3	3	3	3	3	3	3	3	3	35	45.2	1
46	50-59	0	1	1	1	1	1	4	1	1	5	5	4	5	5	3	5	5	5	5	5	5	5	5	5	5	50	3	4	3	1	3	3	2	2	1	3	2	4	3	34	43.4	1
47	60-69	0	1	1	1	1	1	1	1	1	5	3	4	4	4	4	5	3	3	3	3	3	2	2	4	2	30	2	4	3	3	3	4	2	3	1	2	3	3	3	36	47.4	2
48	60-69	1	1	1	3	2	1	1	1	1	1	2	2	5	5	3	5	5	5	5	5	5	5	5	5	5	50	3	4	3	3	3	1	2	2	1	2	2	3	3	32	40.1	1
49	60-69	0	1	1	1	1	1	1	1	1	3	2	4	4	4	4	5	5	5	5	5	5	5	5	5	5	50	3	4	4	3	2	4	3	1	1	3	1	3	3	35	45.2	1
50	50-59	0	2	1	1	1	4	1	2	1	1	1	1	1	4	3	5	5	5	5	5	5	5	5	5	5	50	2	3	3	4	3	3	3	2	3	1	3	3	1	34	43.4	1
51	70+	1	2	2	3	3	4	4	1	2	5	4	3	5	5	5	5	5	5	5	5	5	5	5	5	5	50	4	4	4	4	4	4	3	4	0	4	3	3	4	45	73.1	3
52	60-69	1	1	1	1	3	1	3	1	1	5	3	4	3	4	2	5	5	5	5	5	5	5	5	5	5	50	3	3	4	4	3	3	3	1	2	3	2	3	3	37	49.9	2
53	50-59	1	1	1	1	3	4	1	1	2	5	2	4	4	4	4	5	5	5	5	5	5	5	5	5	5	50	3	3	3	3	3	3	3	3	3	3	2	3	3	38	52.9	2
54	70+	0	2	1		3	1	4	1	1	5	4	3	4	4	4											99	3	3	3	2	3	3	3	3	3	3	0	3	3	35	45.2	1
55	50-59	0	2	1	1	3	1	3	1	1	5	5	5	5	5	5	5	5	5	5	5	5	5	5	5	5	50	3	3	3	2	2	3	3	3	3	3	3	3	3	37	49.9	2
56	70+	0	1	1		2	3	3	1	2	5	4	3	5	5	5	5	5	5	5	5	5	5	5	5	5	50	3	3	3	3	3	3	3	3	2	3	0	3	3	35	45.2	1
57		1	1	1		3	1	1	2	2	3	3	3	3	3	4	5	5	5	5	5	5	5	5	5	5	50	3	3	3	3	3	3	3	2	3	3	0	3	3	35	45.2	1
58	20-49	0	1	1	1	2	4	4	1	1	5	4	4	4	4	4	5	5	5	5	5	5	5	5	5	5	50	4	3	3	2	3	3	2	3	3	2	2	3	3	36	47.4	2
59		0	2	1		3	1	4	1	1	5	4	4	4	4	4											99	2	3	3	3	3	3	3	3	2	3	0	3	3	34	43.4	1
60	20-49	0	1	1	3	3	1	3	1	1	1	2	4	1	5	4	5	5	5	5	5	5	5	5	5	5	50	3	3	3	3	3	3	3	3	2	3	2	3	3	37	49.9	2
61	60-69	0	1	2	1	3	1	1	1	1	5	1	4	2	5	5	5	5	5	5	5	5	5	5	5	5	50	3	3	3	3	3	3	3	3	3	2	2	3	3	37	49.9	2
62	60-69	1	1	1		1	4	4	1	1	5	3	3	4	5	4												4	4	2	4	4	4	4	4	1	2	0	4	3	40	60	3
63	60-69	1	1	1		3	4	4	1	1	5	4	5	5	5	4	5	5	5	5	5	5	5	5	5	5	50	4	4	2	4	3	3	3	3	1	3	0	4	3	37	49.9	2
64	50-59	1	1	1		1	3	4	1	1	5	4	4	4	4	4	5	5	5	5	5	5	5	5	5	5	50	4	3	3	3	3	4	4	3	3	3	0	4	4	41	63.2	3
65	50-59	1	1	1		3	1	3	1	1	5	5	4	4	4	4	5	5	5	5	5	5	5	5	5	5	50	3	3	3	3	3	3	3	3	3	3	0	3	3	36	47.4	2
66	70+	0	1	1		3	1	4	1	1	5	4	4	4	1	5	5	5	5	5	5	5	5	5	5	5	50	3	3	0	3	3	3	3	3	0	3	0	3	0	27	33.5	1
67	70+	1	2	2	1	1	4	1	2	1	5	3	3	3	5	4	5	5	5	5	5	5	5	5	5	5	50	3	3	3	3	3	3	3	3	3	3	2	0	3	35	45.2	1
68	60-69	1	2	1		3	1	3	1	1	5	2	4	4	5	4	5	5	5	5	5	5	5	5	5	5	50	3	3	0	2	3	3	0	3	3	3	0	3	3	29	36	1
69	70+	1	2	2		2	1	3	1	1	3	3	3	3	4	4											99	4	3	3	2	4	4	4	4	3	3	0	4	3	41	63.2	3
70	60-69	1	2	1		1	3	4	1	1	5	4	4	4	4	4	5	5	5	5	5	5	5	5	5	5	50	4	4	3	3	4	4	3	3	3	4	0	4	4	43	68.5	4
71	70+	0	1	2		3	4	4	1	1	5	5	5	5	5	5												4	4	3	3	4	4	3	3	3	3	0	4	3	41	63.2	3
72	70+	1	1	1	1	3	1	4	1	1	5	4	4	4	4	5	5	5	5	5	5	5	5	5	5	5	50	2	2	2	3	2	3	1	2	1	2	1	2	2	25	31	1
73	70+	1	1	1		1	1	4	1	1	5	4	3	4	4	4											99	4	3	2	4	3	3	3	3	3	2	0	4	3	37	49.9	2
74	60-69	1	1	1	1	3	1	4	1	2	3	3	3	3	3	3	5	5	5	5	5	5	5	5	5	5	50	4	3	2	4	4	3	3	3	1	2	2	4	3	38	52.9	2
75	20-49	1	2	1	1	1	1	3	1	1	3	3	2	2	2	2	5	5	5	5	5	5	5	5	5	5	50	3	3	2	3	3	3	3	2	2	2	3	3	3	35	45.2	1
76	70+	0	1	1		3	1	1	1	1	5	2	3	5	5	5	5	5	5	5	5	5	5	5	5	5	50	3	3	3	3	3	3	3	3	3	2	0	3	3	35	45.2	1
77		0	1	1		1	4	3	1	1	5	3	1	4	4	1	5	5	5	5	5	5	5	5	5	5	50	3	3	2	2	3	2	3	2	1	3	0	3	2	29	36	1
78	20-49	1	1	1	1	3	1	1	2	1	3	3	3	4	5	3	5	5	5	5	5	5	5	5	5	5	50	3	4	3	4	4	3	3	2	1	3	2	4	3	39	56.6	3
79	20-49	1	1	1	1	2	4	1	1	1	5	1	2	1	5	4	5	5	5	5	5	5	5	5	5	5	50	3	3	3	3	3	3	3	3	2	3	3	3	3	38	52.9	2
80	50-59	1	1	1	1	3	4	3	1	2	5	3	4	4	5	1	5	5	5	5	5	5	5	5	5	5	50	3	3	3	3	3	3	3	3	3	3	3	3	3	39	56.6	3
81	70+	1	1	1		1	1	1	1	1	1	2	2	2	1	1											99	0	3	3	3	3	3	3	3	3	0	0	3	0	27	33.5	1
82	60-69	1	1	1	3	1	1	4	1	1	3	3	1	3	4	3	5	5	5	5	5	5	5	5	5	5	50	3	0	3	3	3	3	2	3	2	3	2	3	2	32	40.1	1
83		0	2	1		1	4	4	1	1	5	1	1	3	99	4												3	3	3	3	3	3	2	3	0	3	0	3	3	32	40.1	1
84	50-59	0	1	1	1	2	4	4	1	1	3	3	4	4	4	4	5	5	5	5	5	5	5	5	5	5	50	3	3	2	2	3	2	3	3	2	3	3	3	2	34	43.4	1
85	60-69	0	1	1	5	3	1	4	1	1	5	4	4	4	4	4	5	5	5	5	5	5	5	5	5	5	50	4	4	2	4	4	3	2	2	1	4	0	4	4	38	52.9	2
86	50-59	1	1	1		3	1	4	1	2	1	1	1	3	5	1	5	5	5	5	5	5	5	5	5	5	50	3	3	4	3	3	3	3	3	2	3	0	3	3	36	47.4	2
87	60-69	1	1	1		1	1	4	1	1	3	3	3	3	3	2											99	3	4	2	3	3	3	3	3	1	2	0	4	3	34	43.4	1
88	60-69	1	1	1		2	3	4	1	1	5	3	5	5	5	4												3	3	2	3	2	2	2	2	3	2	0	4	2	30	37.3	1
89	50-59	1	1	1		2	1	1	1	1	5	4	4	4	5	5											99	1	3	4	4	4	4	2	4	2	4	0	3	4	39	56.6	3
90	60-69	0	2	1		1	1	1	2	1	3	3	2	4	3	4											99	3	3	2	2	3	2	2	2	3	2	0	2	2	28	34.7	1
91	50-59	0	1	1		1	4	4	1	1	5	4	4	4	4	4												3	3	2	3	3	1	4	3	1	2	0	3	3	31	38.7	1
92	60-69	1	1	1		2	1	4	1	2	5	4	4	4	4	4	5	5	5	5	5	5	5	5	5	5	50	4	1	4	4	4	1	1	4	1	2	0	1	3	30	37.3	1
93	60-69	1	2	1			1	4	1	1	3	3	1	2	1	1	5	5	5	5	5	5	5	5	5	5	50	3	3	3	4	3	3	3	4	2	3	0	4	4	39	56.6	3
94	60-69	0	2	1		3		4	1	1	5	4	5	2	1	4	5	5	5	5	5	5	5	5	5	5	50	4	4	3	3	3	4	4	2	4	4	0	4	4	43	68.5	4
95	60-69	0	1	1		3	1	4	1	1	3	3	3	3	3	3	5	5	5	5	5	5	5	5	5	5	50	3	3	3	4	4	3	3	2	2	2	0	4	4	37	49.9	2
96	60-69	1	1	1		2	1	4	1	1	5	4	4	4	4	4	5	5	5	5	5	5	5	5	5	5	50	3	3	4	4	4	3	3	2	2	4	0	3	4	39	56.6	3
97	70+	1	1	1		2	1	1	1	1	5	3	4	3	4	4											99	4	3	4	4	4	3	3	4	2	3	0	4	4	42	66	3
98	70+	1	2	1		2	1	4	1	1	5	4	4	4	4	4											99	3	3	3	4	3	4	4	3	3	3	0	3	3	39	56.6	3
99	50-59	1	2	1		2	4	4	1	1	5	5	5	4	5	5												3	4	4	4	4	4	4	3	3	4	0	4	4	45	73.1	3
100	70+	1	1	1		3	1	4	1	1	5	4	4	4	4	5											99	3	1	3	2	2	3	1	2	3	4	0	2	4	30	37.3	1
101		1	1	1		3	1	1	1	1	1	1	1	1	4	1											99	1	1	4	4	4	1	1	4	1	4	0	1	4	30	37.3	1
102		1	2	1		2	1	4	1	1	3	3	3	3	3	3											99	1	3	3	4	4	1	3	4	1	3	0	1	3	31	38.7	1
103		1	2	1		3	4	1	1	1	1	1	1	1	4	4												3	3	3	3	3	3	3	2	1	4	0	3	3	34	43.4	1
104		1	1	2		1	4	3	1	1	5	2	4	4	1	5	5	5	5	5	5	5	5	5	5	5	50	4	2	3	4	2	4	4	4	3	4	0	4	4	42	66	3
105		1	2	1		3	1	3	1	1	3	3	2	1	1	3	5	5	5	5	5	5	5	5	5	5	50	2	1	4	4	4	1	3	4	1	4	0	1	4	33	41.7	1
106	60-69	0	1	2		3	4	4	1	1	5	4	4	4	4	4												3	2	4	4	2	4	3	2	2	4	0	2	2	34	43.4	1
107		0	2	1		3	1	4	1	1	5	4	4	4	3	5												3	3	2	3	3	1	1	2	1	2	0	3	2	26	32.2	1
108		1	2	1		2	1	4	1	1	5	4	4	4	4	4												3	1	4	4	4	3	3	4	2	4	0	1	4	37	49.9	2
109		0	1	1		2	1	4	1	1	5	3	3	3	3	5												3	2	4	4	3	1	1	4	1	4	0	2	4	33	41.7	1
110	20-49	1	2	1		3	4	1	1	1	5	3	2	2	2	1												4	4	4	4	4	3	3	3	1	2	0	2	3	37	49.9	2
111	20-49	0	1	2		2	4	4	1	1	5	4	4	4	3	5												3	3	3	2	3	3	3	3	3	3	0	3	3	35	45.2	1
112	70+	1	2	2		1	1	3	1	1	5	4	4	99	99	4												3	3	0	2	0	0	0	0	0	0	0	0	3	11	0	1
113	70+	0	2	2		3	1	1	1	1	1	2	2	5	2	1												2	3	3	2	3	3	3	3	0	0	0	3	2	27	33.5	1
114	70+	1	1	2		3	1	3	1	1	5	5	5	5	5	5												3	3	3	3	3	3	3	3	3	3	0	3	3	36	47.4	2
115		1	1	1		1	1	3	1	1	5	4	4	4	2	2	5	5	5	5	5	5	5	5	5	5	50	3	3	3	3	3	3	3	3	3	2	0	3	3	35	45.2	1
116	20-49	1	1	1		3	1	1	1	2	1	2	2	2	3	2	5	5	5	5	5	5	5	5	5	5	50	3	3	3	2	3	2	3	3	3	2	0	3	2	32	40.1	1
117	60-69	1	2	1		2	1	4	1	1	1	2	3	5	5	5												3	3	3	3	3	3	3	3	3	3	0	3	3	36	47.4	2
118	50-59	0	1	1	1	3	4	3	1	1	5	3	3	4	4	4	5	5	5	5	5	5	5	5	5	5	50	3	3	3	3	3	3	3	3	2	3	0	3	3	35	45.2	1
119		1	2	1		3	1	3	1	1	3	1	3	1	4	4												3	3	2	3	3	3	3	3	3	3	0	3	3	35	45.2	1
120		0	2	1		1	1	4	2	1	5	3	3	4	4	3	5	5	5	5	5	5	5	5	5	5	50	4	4	3	3	4	4	2	3	3	0	0	2	3	35	45.2	1
121		1	1	1		1	1	4	2	2	5	2	4	4	4	4	5	5	5	5	5	5	5	5	5	5	50	4	4	4	2	4	3	3	2	1	3	0	3	4	37	49.9	2
122	70+	1	2	2	1	3	1	1	2	1	1	4	4	1	1	4	5	5	5	5	5	5	5	5	5	5	50	2	4	4	4	4	2	3	3	2	3	0	4	4	39	56.6	3
123	50-59	0	2	2		3	1	4	1	2	1	4	2	2	5	5												4	4	2	2	2	2	4	4	3	2	0	3	2	34	43.4	1
124	60-69	1	2	1		3	1	3	1	1	5	3	2	5	5	5											99	4	3	4	2	4	4	1	4	3	4	0	3	4	40	60	3
125	50-59	0	2	1		3	1	4	1	1	3	3	3	3	4	4	5	5	5	5	5	5	5	5	4	5	49	3	4	4	0	3	4	3	4	1	3	0	4	4	37	49.9	2
126		0	1	1		3	1	4	1	2	3	1	2	4	3	1	5	5	5	5	5	5	5	5	5	5	50	4	4	3	4	4	3	4	4	4	2	0	4	4	44	70.8	4
127	60-69	1	1	1		3	1	4	1	1	5	3	3	5	5	4	5	5	5	5	5	5	5	5	5	5	50	3	3	3	3	3	3	3	3	3	3	0	3	3	36	47.4	2
128	20-49	1	1	1		3	4	4	2	1	5	5	5	5	5	2	5	5	5	5	5	5	5	5	5	5	50	4	4	4	4	4	4	4	4	4	4	0	4	4	48	80	4
129	60-69	0	2	2		1	1	3	1	1	5	3	2	4	4	2	5	5	5	5	5	5	5	5	3	5	48	3	3	3	3	3	3	4	3	3	2	0	3	3	36	47.4	2
130	60-69	1	1	1		3	1	1	1	1	5	4	3	5	5	5	5	5	5	5	5	5	5	5	5	5	50	4	4	3	4	3	4	3	3	3	3	0	4	3	41	63.2	3
131	70+	1	1	2		3	1	4	1	1	5	3	3	3	4	4	5	5	5	5	5	5	5	5	5	5	50	3	3	3	3	3	3	3	3	2	3	0	3	3	35	45.2	1
132		0	2	1		3	4	3	1	2	5	4	4	4	2	3	5	5	5	5	5	5	5	5	5	5	50	4	4	4	3	3	3	3	3	4	3	0	3	3	40	60	3
133	50-59	1	1	1		1	1	1	2	1	3	3	3	3	4	2	5	5	5	5	5	5	5	5	5	5	50	3	3	3	3	3	3	3	3	3	3	0	3	3	36	47.4	2
134	50-59	1	1	1		3	1	3	2	2	3	2	3	4	4	3	5	5	5	5	5	5	5	5	5	5	50	3	3	2	3	3	3	3	3	2	3	0	3	3	34	43.4	1
135	20-49	1	1	2		1	4	4	1	1	3	3	1	2	4	4	5	5	5	5	5	5	5	5	5	5	50	3	3	2	3	3	3	3	3	3	2	0	3	0	31	38.7	1
136	20-49	1	1	1		1	3	3	2	1	5	1	4	2	4	3	5	5	5	5	5	5	5	5	5	5	50	3	3	3	3	3	3	3	3	2	3	0	3	4	36	47.4	2
137	50-59	1	1	1		1	1	3	1	1	5	2	3	4	4	2	5	5	5	5	5	5	5	5	5	5	50	3	3	3	3	3	3	3	3	2	3	0	3	3	35	45.2	1
138	50-59	0	2	1		3	4	4	1	1	5	4	4	4	4	5	5	5	5	5	5	5	5	5	5	5	50	3	3	4	3	3	2	3	3	3	2	0	2	2	33	41.7	1
139	70+	0	1	2	1	1	1	3	2	1	5	3	3	4	3	4	5	5	5	5	5	5	5	5	5	5	50	3	3	3	3	3	3	3	3	2	3	0	3	3	35	45.2	1
140	50-59	1	2	2	1	3	1	3	1	1	3	3	3	3	4	3	5	5	5	5	5	5	5	5	5	5	50	3	3	3	3	3	3	3	3	2	3	0	3	3	35	45.2	1
141	20-49	0	2	2		1	1	4	1	1	5	5	5	5	5	5	5	5	5	5	5	5	5	5	5	5	50	3	4	3	4	3	4	3	4	2	4	3	4	4	45	73.1	3
142	70+	0	2	1	1	2	1	3	1	1	1	2	2	4	3	3	4	4	4	4	4	4	4	4	4	4	40	4	4	1	4	1	4	3	1	3	3	4	4	2	38	52.9	2
143		1	2	2		3	1	3	1	1	3	4	2	2	3	4	5	5	5	5	5	5	5	5	5	5	50	4	3	2	2	3	2	3	3	2	2	3	3	2	34	43.4	1
144		1	2	1		3	1	4	1	1	5	3	3	4	4	3	5	5	5	5	5	5	5	5	5	5	50	2	4	2	2	4	3	3	3	2	2	3	3	2	35	45.2	1
145	20-49	0	2	1	1	1	1	3	1	1	3	3	3	3	3	3	5	5	5	5	5	5	5	5	5	5	50	3	3	3	3	3	3	3	3	3	3	3	3	3	39	56.6	3
146	50-59	1	1	1	3	2	4	3	1	1	5	4	4	3	5	5	5	5	5	5	5	5	5	5	5	5	50	4	4	3	3	4	4	2	3	1	3	3	2	4	40	60	3
147	50-59	1	1	1	1	1	1	1	1	2	5	5	4	4	5	4	5	5	5	5	5	5	5	5	5	5	50	3	3	3	4	3	4	3	4	3	3	4	4	4	45	73.1	3
148	50-59	1	2	1	1	2	4	4	2	1	1	2	1	4	4	4	5	5	5	5	5	5	5	5	5	5	50	4	3	4	3	4	4	2	4	1	3	3	2	3	40	60	3
149	50-59	1	1	1	3	1	1	4	1	1	5	4	5	5	5	5	5	5	5	5	5	5	5	5	5	5	50	4	4	4	1	4	4	3	3	1	3	2	3	3	39	56.6	3
150	50-59	0	1	1	1	2	1	4	1	2	5	4	5	5	5	5	5	5	5	5	5	5	5	5	5	5	50	2	3	3	4	4	3	3	4	4	2	3	3	4	42	66	3
151	50-59	0	1	1	4	2	4	4	1	1	5	5	5	5	5	5	5	5	5	5	5	5	5	5	5	5	50	3	4	4	3	4	2	2	3	1	3	3	3	4	39	56.6	3
152	20-49	0	1	1	3	3	4	1	1	1	5	2	2	4	5	5	5	5	5	5	5	5	5	5	5	5	50	3	4	3	4	4	4	4	3	3	3	4	3	1	43	68.5	4
153	70+	0	1	1	1	2	1	4	1	1	5	5	3	4	5	5	5	5	5	5	5	5	5	1	1	5	42	3	3	3	3	3	3	2	3	1	3	2	3	3	35	45.2	1
154	50-59	0	2	1	3	3	3	1	1	1	3	3	3	3	3	3	5	5	5	5	5	5	5	5	5	5	50	2	3	1	2	1	3	3	1	3	2	2	3	2	28	34.7	1
155	50-59	1	2	1	1	1	1	4	1	2	5	5	5	5	5	5	4	5	5	5	5	5	4	5	5	5	48	4	4	3	1	4	3	3	2	3	3	3	3	4	40	60	3
156	60-69	1	2	1	4	1	4	4	2	1	5	5	5	5	5	5	5	5	4	5	5	5	5	5	5	5	49	4	4	4	4	4	4	3	4	3	3	3	4	4	48	80	4
157	50-59	0	2	1	3	2	4	3	1	1	3	4	4	4	4	4	5	5	5	5	5	5	5	5	5	5	50	3	3	3	4	4	3	3	3	2	3	3	3	3	40	60	3
158	60-69	0	1	2	1	3	1	3	1	1	3	3	4	2	4	4	4	4	3	3	4	4	5	4	3	4	38	3	3	3	1	3	1	2	2	2	2	2	2	1	27	33.5	1
159	70+	1	1	1	4	3	1	4	1	2	3	3	3	4	5	4	5	5	5	5	5	5	5	5	5	5	50	3	3	3	2	3	3	3	3	3	3	1	3	3	36	47.4	2
160	70+	1	2	2	1	3	3	3	1	1	1	3	3	4	5	3	5	5	5	5	5	5	5	5	4	5	49	3	3	3	2	3	3	3	2	2	3	3	3	3	36	47.4	2
161	60-69	0	1	1	1	1	1	4	2	1	5	2	2	1	4	3	4	4	4	4	4	4	4	4	4	4	40	3	3	1	1	3	3	2	1	1	3	2	3	2	28	34.7	1
162	70+	1	2	2	4	3	4	4	2	2	3	3	3	3	3	3	5	5	5	5	5	5	5	5	5	5	50	3	3	3	3	3	3	3	4	3	2	3	3	3	39	56.6	3
163	70+	0	2	2	4	1	4	4	1	1	3	5	4	4	4	4	5	5	5	5	5	5	5	5	5	5	50	4	3	2	3	2	4	3	2	2	1	1	3	2	32	40.1	1
164	70+	0	1	1	1	2	1	3	1	1	5	4	4	4	4	4	5	5	5	5	5	5	5	5	5	5	50	3	3	1	4	4	2	3	1	2	3	3	2	3	34	43.4	1
165	60-69	0	1	1	1	3	1	3	2	2	3	3	3	3	3	3	5	5	5	5	5	5	5	5	5	5	50	2	3	0	3	3	3	3	3	3	2	3	3	3	34	43.4	1
166	60-69	0	1	1	3	1	4	3	2	1	5	3	4	4	4	4	5	4	4	4	4	4	4	4	3	4	40	2	3	1	3	1	1	2	3	3	2	3	3	3	30	37.3	1
167	20-49	0	1	1	1	1	4	4	1	1	3	4	3	4	5	4	5	5	5	5	5	5	5	5	5	5	50	3	3	4	4	3	4	3	3	3	2	3	4	3	42	66	3
168	20-49	1	1	1	1	1	3	4	1	1	3	3	4	4	4	4	5	5	5	5	5	5	5	5	5	5	50	4	3	4	3	4	3	3	3	2	3	3	3	3	41	63.2	3
169	60-69	1	1	1	3	3	4	3	2	1	3	3	3	3	3	3	5	5	5	5	5	5	5	5	5	5	50	4	3	4	3	3	3	3	3	3	3	3	3	3	41	63.2	3
170	70+	1	2	1	3	2	1	4	1	1	5	3	4	5	5	4	5	5	5	5	5	5	5	5	5	5	50	4	4	4	4	4	4	4	3	3	3	4	4	4	49	82.8	4
171	20-49	0	1	1	4	3	1	4	1	1	5	4	4	4	4	4	4	4	4	4	4	4	4	4	4	4	40	2	3	3	3	4	2	3	3	3	1	2	3	2	34	43.4	1
172	60-69	0	1	2	5	1	4	3	1	2	5	3	3	5	5	5	5	5	5	5	5	5	5	4	1	5	45	3	3	4	4	3	4	2	2	1	3	3	3	3	38	52.9	2
173	20-49	1	1	1	1	2	1	4	1	1	3	4	4	1	4	4	5	5	5	5	5	5	5	5	5	5	50	4	4	1	1	4	4	3	4	1	3	1	3	3	36	47.4	2
174	60-69	1	1	1	1	3	1	3	1	1	1	3	5	2	5	5	5	5	5	5	5	5	5	5	5	5	50	3	3	3	4	3	3	3	3	3	3	4	3	3	41	63.2	3
175	50-59	1	1	1	1	1	1	4	1	1	5	3	5	99	5	5	5	5	5	5	5	5	5	5	5	5	50	2	3	3	4	4	3	1	4	1	3	3	3	4	38	52.9	2
176	20-49	1	2	1	3	1	1	4	1	1	3	4	2	5	5	3	5	5	5	5	5	5	5	5	5	4	49	2	4	4	4	4	4	3	3	2	3	3	4	3	43	68.5	4
177	50-59	1	2	1	1	1	1	3	1	1	3	3	3	3	3	3	5	5	5	5	5	5	5	5	5	5	50	3	3	3	3	3	4	3	3	3	1	3	3	2	37	49.9	2
178	60-69	0	1	1	1	2	4	4	1	2	5	4	4	4	5	4	5	5	5	3	3	3	3	5	5	5	42	3	3	3	3	3	3	3	3	3	3	3	3	4	40	60	3
179	20-49	1	1	1	1	1	1	3	1	2	5	2	4	5	5	3	3	3	3	3	3	3	3	4	5	5	35	3	3	3	3	3	3	3	3	3	3	3	3	3	39	56.6	3
180	70+	1	2	1	5	2	1	3	2	1	5	3	4	3	5	5	5	5	5	5	5	5	5	5	5	5	50	4	3	3	1	4	3	1	2	1	3	3	4	3	35	45.2	1
181	60-69	1	1	1	1	2	1	4	2	1	5	5	4	4	5	5	5	5	5	5	5	5	5	5	5	5	50	4	3	4	3	4	4	3	4	3	3	3	4	3	45	73.1	3
182	20-49	1	1	1	3	1	3	3	1	1	5	3	1	3	5	5	5	5	5	5	5	5	5	5	5	5	50	4	3	3	3	1	1	3	3	3	1	3	3	3	34	43.4	1
183	70+	1	1	1	1	3	1	3	1	1	3	5	2	4	5	5	5	5	5	5	5	5	5	5	5	5	50	3	3	3	3	3	3	3	3	3	3	3	3	3	39	56.6	3
184	60-69	1	1	2	3	1		3	2	2	1	1	1	4	4	5	4	4	4	4	4	4	4	1	4	4	37	1	3	4	1	4	3	1	2	1	2	4	2	2	30	37.3	1
185	60-69	1	1	1	3	3	3	4	1	1	5	5	4	4	5	5	5	5	5	5	5	5	5	5	5	5	50	3	3	3	4	4	3	3	3	3	3	3	3	3	41	63.2	3
186	60-69	1	1	1	1	1	1	1	2	2	1	1	2	4	5	4	5	5	5	5	5	5	5	2	5	5	47	3	3	3	3	3	3	3	3	3	3	3	3	3	39	56.6	3
187	60-69	1	2	1	1	1	1	1	1	2	3	1	1	4	3	4	5	5	5	5	5	5	5	5	5	5	50	4	3	2	4	2	3	2	2	3	3	3	2	4	37	49.9	2
188	50-59	1	1	2	3	1	1	4	2	1	5	4	4	1	3	5	5	5	5	5	5	5	5	5	5	5	50	3	3	4	4	3	3	3	3	2	3	3	3	4	41	63.2	3
189	60-69	1	2	1	3	2	1	4	2	1	3	3	4	4	4	1	5	5	5	5	5	5	5	5	5	5	50	3	4	4	4	3	3	3	1	2	2	2	4	3	38	52.9	2
190	60-69	1	2	1	1	2	1	1	1	1	1	3	1	4	3	1	5	5	5	5	5	5	5	5	5	5	50	4	4	3	3	4	3	3	2	1	2	3	1	4	37	49.9	2
191	50-59	1	1	1	4	2	3	1	2	1	5	3	4	5	5	5	5	5	5	5	5	5	5	5	5	5	50	3	4	3	4	4	3	3	3	2	2	2	3	2	38	52.9	2
192	70+	1	2	1	1	3	1	4	1	1	3	3	4	5	5	5	5	5	5	5	5	5	5	5	5	5	50	4	4	4	4	3	4	4	3	1	1	3	4	2	41	63.2	3
193	50-59	1	2	1	1	1	1	4	1	1	3	2	1	1	5	1	5	5	5	5	5	5	5	5	5	5	50	4	4	1	1	4	1	4	1	1	1	3	3	1	29	36	1
194	60-69	1	1	1	1	3	1	3	2	2	5	2	4	4	4	4	5	5	5	5	5	5	5	5	5	5	50	3	3	3	4	3	3	3	1	3	2	3	3	3	37	49.9	2
195	20-49	1	1	1	3	2	3	1	1	1	5	5	3	5	5	1	5	5	5	5	5	5	5	5	5	5	50	4	3	4	4	4	3	3	1	3	3	3	3	4	42	66	3
196	60-69	1	2	1	1	2	1	3	1	1	3	3	3	4	3	4	4	4	4	4	4	4	4	4	3	4	39	4	4	3	1	4	2	2	1	2	3	3	3	2	34	43.4	1
197	70+	1	2	1	1	3	1	3	2	2	5	3	4	4	4	4	5	5	5	5	5	5	5	5	5	5	50	2	3	4	4	4	3	2	1	1	3	3	3	1	34	43.4	1
198	70+	0	2	1	1	3	1	3	1	1	3	3	3	3	99	2	5	5	5	5	5	5	5	5	5	5	50	3	3	0	2	3	2	3	3	2	2	2	2	0	27	33.5	1
199	70+	0	2	1		1	1	4	1	1	5	4	4	4	4	5	5	5	5	5	5	5	5	4	5	5	49	3	4	3	4	3	3	3	2	3	3	2	2	3	38	52.9	2
200	20-49	1	1	1	3	3	4	1	2	2	1	1	3	1	2	3	5	5	5	5	5	5	5	5	5	5	50	3	3	3	3	3	3	3	3	4	3	3	3	2	39	56.6	3
201	50-59	0	2	1	1	2	1	4	2	1	5	3	3	4	4	4	5	5	5	5	5	5	5	5	5	5	50	3	4	2	1	3	3	3	2	2	2	2	3	2	32	40.1	1
202	20-49	0	2	2	3	2	1	3	1	2	5	4	4	2	3	4	5	5	5	5	5	5	5	5	5	5	50	4	3	4	3	3	3	3	3	2	2	3	3	3	39	56.6	3
203	20-49	1	1	1	3	1	4	4	1	1	5	4	2	4	5	5	5	5	5	5	5	5	5	5	5	5	50	4	3	4	1	3	4	3	4	4	3	4	4	4	45	73.1	3
204	50-59	0	2	1	3	1	4	4	1	1	1	1	5	5	5	1	5	5	5	5	5	5	5	5	5	5	50	3	3	3	3	3	3	3	3	3	3	3	3	3	39	56.6	3
205	20-49	1	1	1	5	2	4	4	1	2	3	3	4	4	5	4	5	5	5	5	5	5	5	5	5	5	50	3	3	3	4	4	3	3	4	3	2	3	3	3	41	63.2	3
206	50-59	1	2	1	1	2	1	4	1	2	1	3	4	99	5	5	5	5	5	5	5	5	5	5	5	5	50	1	3	1	3	3	3	2	3	2	2	3	2	3	31	38.7	1
207	70+	1	1	1	1	3	1	3	2	1	3	3	3	3	3	3	5	5	5	5	5	5	5	5	5	5	50	2	3	3	3	3	3	2	3	0	0	2	2	0	26	32.2	1
208	50-59	0	2	1	5	1	1	3	2	1	5	3	3	4	5	2	5	5	5	5	5	5	5	5	5	5	50	2	3	3	3	3	3	4	4	1	2	3	3	2	36	47.4	2
209	60-69	0	1	1		3	4	3	2	1	5	4	2	4	4	4	5	5	5	5	5	5	5	5	5	5	50	3	3	0	2	3	3	2	3	3	4	2	3	3	34	43.4	1
210	70+	0	1	1	1	2	1	4	1	1	1	2	3	3	3	4	5	5	5	5	5	5	5	5	5	5	50	3	3	3	3	2	2	2	3	3	2	2	2	3	33	41.7	1
211	20-49	0	2	1	3	1	4	4	1	1	5	3	4	2	5	3	5	5	5	5	5	5	5	5	5	5	50	3	4	3	2	3	3	3	3	2	2	3	3	3	37	49.9	2
212	70+	1	1	2	3	3	1	3	1	1	5	5	5	5	5	4	5	5	5	5	5	5	5	5	5	5	50	3	3	3	3	3	3	3	3	2	3	2	3	3	37	49.9	2
213	70+	1	1	1		3	1	4	1	1	5	4	4	4	3	5	5	5	5	5	5	5	5	5	5	5	50	4	3	3	3	3	4	3	3	2	3	3	2	3	39	56.6	3
214	50-59	0	2	1	1	3	1	3	1	2	5	2	3	4	5	4	5	4	5	5	5	5	5	5	5	5	49	2	4	3	3	3	3	2	3	3	2	2	2	2	34	43.4	1
215	60-69	0	1	1	1	1	1	4	1	1	5	5	5	5	5	5	5	5	5	5	5	5	5	5	5	5	50	3	3	4	4	4	4	3	1	2	3	4	3	4	42	66	3
216	20-49	0	2	1	3	1	1	4	1	1	3	3	3	3	3	4	5	5	5	5	5	5	5	5	2	5	47	2	2	2	2	2	3	3	3	2	2	3	3	2	31	38.7	1
217	60-69	1	2	1	3	2	3	3	2	1	3	1	5	4	4	3	5	5	5	5	4	5	5	5	5	5	49	2	2	4	3	3	3	3	2	1	3	3	3	2	34	43.4	1
218	50-59	1	1	1	3	3	1	3	2	2	3	3	2	2	2	4	5	5	5	5	5	5	5	5	3	5	48	4	3	4	2	3	1	3	2	2	2	3	2	2	33	41.7	1
219	60-69	0	1	1	1	3	1	1	2	1	1	1	1	4	4	2	5	5	5	5	5	5	5	5	5	5	50	3	2	2	3	3	2	2	1	2	2	2	3	2	29	36	1
220	60-69	0	1	1	5	1	1	4	1	1	5	5	5	5	5	3	5	5	5	5	5	5	5	5	5	5	50	4	3	4	1	4	2	3	3	3	2	3	3	1	36	47.4	2
221	70+	0	1	1	1	3	1	4	2	1	5	4	4	4	4	3	5	5	5	5	5	5	5	5	5	5	50	4	4	4	4	4	3	3	3	3	4	3	3	3	45	73.1	3
222	70+	1	2	1	1	3	1	3	1	1	5	4	4	4	4	4	5	5	5	5	5	5	5	5	5	5	50	3	3	3	3	3	3	3	3	3	3	3	3	3	39	56.6	3
223	70+	1	2	1	1	3	3	3	1	1	5	4	4	4	4	4	5	5	5	5	5	5	5	5	5	5	50	3	3	3	3	3	3	3	3	3	3	3	3	3	39	56.6	3
224	20-49	1	1	1	1	3	1	1	1	2	5	4	4	4	4	4	5	5	5	5	5	5	5	5	5	5	50	3	3	3	3	3	3	3	3	3	3	3	3	3	39	56.6	3
225	20-49	1	1	1	3	1	4	3	1	1	5	4	4	4	4	4	5	5	5	5	5	5	5	5	5	5	50	3	3	3	3	3	3	3	3	3	3	3	3	3	39	56.6	3
226	20-49	0	1	1	1	2	1	4	1	1	5	4	4	2	4	4	5	5	5	5	5	5	5	5	5	5	50	3	3	3	3	3	3	3	3	3	3	3	3	3	39	56.6	3
227	70+	1	2	2	1	2	4	4	1	1	5	3	4	4	4	4	5	5	5	5	5	5	5	5	5	5	50	3	3	3	2	2	3	3	2	3	3	3	3	3	36	47.4	2
228	20-49	0	1	1	5	3	4	4	1	1	3	2	4	4	4	1	5	5	5	5	5	5	5	5	5	5	50	4	3	3	2	4	3	4	3	4	3	4	3	2	42	66	3
229	70+	1	2	1	3	3	1	4	1	2	3	4	4	4	4	4	5	5	5	5	5	5	5	5	5	5	50	3	3	3	2	3	3	2	2	3	2	2	3	3	34	43.4	1
230	20-49	1	1	1	1	3	4	1	1	1	1	1	3	3	3	4	5	5	5	5	5	5	5	5	5	5	50	3	3	3	3	3	3	3	3	3	3	3	3	3	39	56.6	3
231	70+	0	1	2	1	3	1	3	2	2	5	3	3	2	4	3	5	5	5	5	5	5	5	5	5	5	50	2	2	3	1	2	2	3	1	2	2	2	1	0	23	28.4	1
232	50-59	0	2	2	5	3	4	3	1	1	3	3	3	3	3	3	5	5	5	5	5	5	5	5	2	5	47	3	3	3	3	3	3	3	3	3	3	3	3	3	39	56.6	3
233	60-69	1	2	1	3	3	4	1	2	1	1	2	3	3	3	4	5	5	5	5	5	5	5	5	5	5	50	3	3	3	1	3	3	3	3	2	2	3	3	3	35	45.2	1
234	70+	0	1	1	3	2	1	3	1	1	5	3	3	3	4	2	5	5	5	5	5	5	5	5	5	5	50	3	3	3	1	3	2	3	2	3	2	2	2	3	32	40.1	1
235	60-69	1	1	1	1	1	1	4	2	1	5	2	3	99	4	2	5	5	5	5	5	5	5	5	5	5	50	4	3	0	3	3	3	3	3	2	0	3	3	3	33	41.7	1
236	50-59	1	2	1	1	2	1	3	1	2	3	2	3	2	4	4	5	5	5	5	5	5	5	5	5	5	50	4	4	3	1	4	3	3	1	2	4	3	4	4	40	60	3
237	20-49	1	1	1	3	2	1	1	1	1	1	3	2	4	3	4	5	5	5	5	5	5	5	5	5	4	49	3	4	3	2	4	2	2	3	3	3	2	3	3	37	49.9	2
238	50-59	0	1	2	1	2	1	3	1	2	5	4	4	4	4	4	5	5	5	5	5	5	5	5	5	5	50	3	3	3	1	3	3	3	3	2	2	3	3	3	35	45.2	1
239	60-69	1	2	2	3	2	3	1	1	1	5	2	3	2	4	4	5	5	5	5	5	5	5	5	5	5	50	4	4	4	4	3	3	4	3	2	2	3	3	2	41	63.2	3
240	50-59	0	1	1	1	2	3	3	2	1	5	2	3	2	3	3	3	4	2	1	1	3	2	2	1	2	21	3	2	3	1	2	3	3	2	3	2	3	3	2	32	40.1	1
241	50-59	1	2	1	1	1	1	4	1	1	5	1	4	5	5	2	5	5	5	5	5	5	5	5	5	5	50	4	3	3	3	4	3	3	3	2	2	3	3	2	38	52.9	2
242	20-49	0	1	1	4	2	1	3	2	1	3	2	3	4	5	5	5	5	5	5	5	5	5	5	5	5	50	3	3	3	4	3	3	3	4	1	2	1	2	2	34	43.4	1
243	60-69	1	1	1	1	3	1	1	2	2	3	1	1	3	4	4	5	5	5	5	5	5	5	5	5	5	50	2	2	1	4	1	1	1	2	2	1	1	1	1	20	24.3	1
244	20-49	1	1	1	3	1	4	4	2	1	5	4	4	4	4	4	3	3	4	4	4	4	4	5	5	5	41	4	3	3	3	3	3	3	3	3	3	3	3	3	40	60	3
245	70+	1	1	1	3	3	1	4	2	2	5	4	5	5	5	5	5	5	5	5	5	5	5	5	4	5	49	2	4	3	3	2	3	3	3	1	2	2	2	3	33	41.7	1
246	50-59	0	1	1	1	1	1	3	1	1	5	4	4	4	5	4	5	5	5	5	5	5	5	5	5	5	50	3	3	3	3	3	3	3	3	1	3	3	3	3	37	49.9	2
247	60-69	0	1	2	1	2	1	4	1	1	5	4	4	4	1	5	4	3	4	4	4	4	4	4	4	4	39	3	3	2	4	4	3	3	4	1	1	2	3	3	36	47.4	2
248	70+	0	2	1	1	1	4	3	1	1	5	4	5	5	5	5	5	5	5	5	5	5	5	5	4	5	49	3	4	0	4	3	3	3	1	2	3	3	2	1	32	40.1	1
249	60-69	0	1	1	4	3	1	3	1	2	5	4	4	4	4	4	5	4	5	3	5	5	5	3	5	5	45	1	3	2	4	3	2	3	2	2	2	2	2	2	30	37.3	1
250	70+	1	2	1	1	1	1	3	1	1	5	4	4	4	5	4	5	5	5	5	5	5	5	5	5	5	50	3	3	3	3	3	3	2	3	3	3	3	2	3	37	49.9	2
251	70+	1	1	1	1	3	1	4	2	1	5	4	4	4	4	4	5	5	5	5	5	5	5	5	5	5	50	3	3	3	3	3	3	3	3	3	3	3	3	3	39	56.6	3
252	60-69	1	2	1	1	1	1	4	1	2	3	2	4	4	4	4	5	5	5	5	5	5	5	5	5	5	50	3	3	3	3	3	3	3	3	3	3	3	3	3	39	56.6	3
253	20-49	1	1	1	5	3	4	4	1	1	5	3	4	4	4	3	5	5	5	5	5	5	5	5	5	5	50	3	3	3	3	3	3	3	3	3	3	3	3	3	39	56.6	3
254	70+	1	2	1	1	1	1	4	1	1	5	2	1	5	5	4	5	5	5	5	5	5	5	5	5	4	49	1	3	1	4	3	3	3	3	3	3	3	3	3	36	47.4	2
255	20-49	1	2	2	1	3	1	3	2	1	5	4	3	4	4	3	5	5	5	5	5	5	5	5	5	5	50	3	3	4	3	3	3	3	3	4	3	3	3	3	41	63.2	3
256	70+	1	1	1	1	3	1	4	2	1	5	3	3	4	4	4	5	5	5	5	5	5	5	5	5	5	50	3	3	3	3	3	3	3	3	2	3	3	3	3	38	52.9	2
257	50-59	1	1	1	1	3	1	3	1	1	1	3	1	1	1	1	5	5	5	5	5	5	5	5	5	5	50	3	4	3	3	3	3	3	3	3	3	3	2	3	39	56.6	3
258	50-59	1	2	1	5	2	4	4	1	2	5	3	3	3	5	4	5	3	5	4	5	4	5	5	5	4	45	4	4	3	2	3	2	4	2	2	3	3	3	3	38	52.9	2
259	60-69	0	2	2	3	3	1	4	1	1	5	4	4	4	5	5	5	5	5	5	5	5	5	5	5	5	50	4	4	3	4	3	3	3	3	1	3	4	3	3	41	63.2	3
260	50-59	1	2	1	1	2	3	1	1	1	3	2	3	3	2	3	5	5	5	5	5	5	5	5	5	5	50	3	4	3	4	3	3	3	3	2	3	3	3	3	40	60	3
261	60-69	1	1	1	3	1	1	3	1	1	3	3	2	2	3	4	5	5	5	5	5	5	5	5	5	5	50	3	3	3	3	3	3	3	3	1	2	3	3	3	36	47.4	2
262	70+	1	2	2	1	3	1	1	2	2	5	3	2	2	5	3	5	5	5	5	5	5	5	5	5	5	50	2	4	1	2	2	3	2	2	1	1	1	2	3	26	32.2	1
263	60-69	1	2	2	1	2	3	3	2	2	3	4	2	2	3	1	5	5	4	5	5	5	5	4	5	5	48	4	4	3	3	3	3	3	3	2	2	1	3	2	36	47.4	2
264	50-59	0	2	1	1	2	1	4	1	1	5	5	5	5	5	4	4	5	4	5	5	4	5	5	5	5	47	4	4	3	4	4	4	4	4	3	4	3	4	4	49	82.8	4
265	20-49	1	2	2	3	2	4	1	1	1	5	2	5	3	5	2	5	5	5	5	5	5	5	5	5	5	50	4	4	4	2	4	4	4	3	2	4	3	3	4	45	73.1	3
266	60-69	1	1	1	1	1	3	3	1	1	3	2	3	4	3	4	5	4	4	4	4	4	4	4	4	4	41	3	3	3	3	3	3	3	2	2	2	2	3	3	35	45.2	1
267	60-69	1	2	1	1	3	1	1	2	1	3	3	3	2	3	3	5	5	5	5	5	5	5	5	5	5	50	3	2	3	2	2	2	3	0	1	2	3	2	3	28	34.7	1
268	50-59	1	2	1	3	2	4	3	1	1	3	3	3	4	4	3	5	5	5	5	5	5	5	5	5	5	50	3	3	4	3	3	4	3	3	3	3	3	3	3	41	63.2	3
269	20-49	1	2	1	3	1	4	3	1	1	5	3	3	3	3	3	5	5	5	5	5	5	5	5	5	5	50	3	3	4	2	3	4	3	3	3	3	3	3	3	40	60	3
270	70+	1	2	1	1	3	1	1	2	2	3	4	4	4	4	4	5	5	5	5	5	5	5	5	5	5	50	2	2	3	3	3	2	3	3	2	2	3	2	2	32	40.1	1
271	70+	1	2	1	1	2	1	3	1	1	5	4	5	5	5	4	5	5	5	5	5	5	5	5	5	5	50	3	4	3	1	3	4	4	2	3	0	4	4	0	35	45.2	1
272	70+	1	2	1	1	3	1	4	2	2	5	3	4	99	4	4	5	5	5	5	5	5	5	5	5	5	50	3	3	4	3	3	3	2	1	1	0	2	3	0	28	34.7	1
273	60-69	1	2	1	1	3	4	4	1	1	5	2	3	4	5	5	5	5	5	5	5	5	5	5	3	5	48	4	4	4	1	4	4	4	4	3	4	4	4	4	48	80	4
274	50-59	1	2	1	4	3	1	4	1	1	5	3	2	4	5	5	5	5	5	5	5	5	5	5	5	5	50	3	3	4	3	3	3	3	3	3	3	3	3	3	40	60	3
275	20-49	1	1	2	5	3	4	1	1	1	3	2	3	4	5	5	4	5	5	5	5	5	5	5	4	5	48	3	4	4	3	4	3	3	4	3	2	3	4	1	41	63.2	3
276	70+	1	2	1	5	3	1	4	2	1	1	2	3	2	4	5	5	5	5	5	5	5	5	5	5	5	50	4	4	3	3	3	3	3	3	3	3	3	3	3	41	63.2	3
277	50-59	1	1	1	5	3	4	1	2	2	1	1	1	5	5	5	5	5	5	5	5	5	5	5	5	5	50	3	4	4	2	3	4	4	4	3	3	4	3	2	43	68.5	4
278	50-59	1	1	1	3	3	1	1	1	2	5	3	3	3	4	5	5	5	5	5	5	5	5	5	5	5	50	4	3	3	3	3	4	3	3	2	2	3	3	2	38	52.9	2
279	60-69	1	2	1	3	2	1	1	2	2	5	2	2	3	4	4	5	5	5	5	5	5	5	5	5	5	50	2	2	3	3	3	2	2	3	2	4	2	2	2	32	40.1	1
280	20-49	1	2	1	1	2	4	1	1	1	1	2	2	1	1	4	5	5	5	5	5	5	5	5	5	5	50	4	4	3	3	2	4	3	3	2	3	3	3	3	40	60	3
281	70+	1	2	2	1	3	1	3	1	1	3	2	1	1	4	5	5	5	5	1	5	1	5	5	1	5	38	1	4	4	1	4	1	4	1	1	1	4	1	2	29	36	1
282	50-59	1	1	1	5	1	4	4	1	1	5	3	3	5	5	5	5	5	5	5	5	5	5	5	5	5	50	4	4	4	4	4	4	4	4	4	4	4	4	4	52	100	4
283	70+	1	2	1	3	3	1	1	1	1	5	4	4	5	5	3	5	5	5	5	5	5	5	5	3	5	48	3	3	4	1	2	2	2	1	3	3	2	3	3	32	40.1	1
284	50-59	1	2	2	1	2	1	1	1	1	5	3	4	3	5	2	5	5	5	5	5	5	5	5	4	5	49	2	3	3	3	3	3	3	3	2	2	3	3	3	36	47.4	2
285	50-59	1	2	1	5	3	4	4	1	1	5	2	4	4	4	3	5	5	5	5	5	5	5	5	5	5	50	3	3	3	3	3	3	3	3	2	3	3	3	3	38	52.9	2
286	70+	1	2	2	5	3	4	1	2	1	5	2	2	3	4	5	5	5	5	5	5	5	5	5	5	5	50	3	3	3	3	3	3	3	3	2	2	2	3	3	36	47.4	2
287	60-69	1	2	1	4	3	1	4	1	1	5	3	4	3	4	4	5	5	5	5	5	5	5	5	5	5	50	4	4	3	4	3	2	3	3	3	2	3	3	2	39	56.6	3
288	70+	1	2	2	3	3	3	4	1	1	5	4	5	3	5	4	5	5	5	5	5	5	5	5	3	5	48	4	3	3	3	3	2	3	2	1	3	3	2	3	35	45.2	1
289	60-69	1	2	1	3	1	1	4	1	2	5	5	5	5	5	4	5	5	5	5	5	5	5	5	5	5	50	4	3	2	1	3	3	3	1	2	3	2	3	3	33	41.7	1
290	50-59	1	1	1	1	3	4	4	1	1	5	2	5	2	5	3	5	3	4	2	3	4	5	3	2	4	35	4	3	3	2	2	2	3	2	2	2	3	1	1	30	37.3	1
291	20-49	1	1	1	1	1	4	3	1	1	3	3	2	2	5	4	5	5	5	5	5	4	5	5	3	5	47	3	3	1	1	1	2	3	1	3	2	2	2	2	26	32.2	1
292	70+	1	2	1	1	3	1	4	1	1	5	4	3	5	5	5	5	4	5	5	5	5	5	5	5	5	49	3	3	3	2	3	3	3	2	2	4	3	3	4	38	52.9	2
293	20-49	1	1	1		3	1	1	1	1	5	1	2	4	4	4	4	5	4	4	4	4	5	4	4	5	43	3	4	3	3	3	2	3	3	3	2	3	2	3	37	49.9	2
294	60-69	1	1	2	4	1	4	4	1	1	5	1	3	4	5	5	5	5	5	5	4	5	5	5	5	5	49	3	3	3	3	3	3	3	3	3	3	3	3	3	39	56.6	3
295	70+	1	2	2		3	1	3	1	1	5	4	1	4	3	4	5	5	5	5	5	5	5	5	5	5	50	3	4	3	3	4	2	3	1	1	2	2	3	2	33	41.7	1
296	70+	1	2	2	1	1	1	1	2	1	1	1	3	1	3	4	3	4	3	3	3	3	4	5	3	3	34	3	1	2	0	3	0	0	3	2	1	1	1	1	18	20.9	1
297	60-69	0	1	2	5	2	4	4	1	1	3	3	5	3	3	4	5	5	5	4	5	5	5	5	5	5	49	4	4	4	4	4	4	4	4	4	1	4	4	4	49	82.8	4
298	50-59	0	1	1	1	1	1	1	2	1	5	3	3	3	4	4	5	5	5	5	5	5	5	5	5	5	50	4	3	4	3	3	3	3	3	2	2	2	3	3	38	52.9	2
299	60-69	1	1	2	1	3	1	1	1	1	5	3	2	4	4	1	5	5	5	5	5	5	5	5	5	5	50	2	4	4	3	3	2	3	3	1	3	3	3	3	37	49.9	2
300	60-69	1	1	1	3	1	3	4	1	1	5	3	2	4	3	2	5	5	5	5	5	5	5	5	5	5	50	4	4	4	3	3	3	4	3	3	0	3	2	0	36	47.4	2
301	60-69	1	2	1	1	2	1	1	2	1	5	2	2	3	4	2	5	5	5	5	5	5	5	5	5	5	50	4	4	3	1	3	3	3	3	2	2	3	3	3	37	49.9	2
302	70+	1	1	2	4	3	1	3	1	1	3	3	3	4	4	2	5	5	5	5	5	5	5	5	5	5	50	3	3	3	2	3	3	2	3	2	2	2	3	2	33	41.7	1
303	60-69	1	2	1	1	3	1	4	1	1	5	2	3	1	4	1	5	5	5	5	5	5	5	5	5	5	50	3	3	3	3	3	3	3	3	3	3	3	3	3	39	56.6	3
304	60-69	0	2	2	1	2	1	3	1	1	5	3	4	4	5	4	5	5	5	3	3	5	5	5	5	5	46	3	3	4	2	3	3	3	3	2	2	3	3	3	37	49.9	2
305	20-49	1	2	1	3	2	1	4	1	1	5	4	4	4	5	4	5	5	5	5	5	5	5	5	5	5	50	1	1	1	2	2	1	2	2	2	2	3	3	2	24	29.7	1
306	60-69	1	1	1	1	3	1	4	1	1	5	3	4	4	5	4	5	5	5	5	5	5	5	5	5	5	50	3	3	3	4	3	3	2	2	3	2	3	3	3	37	49.9	2
307	60-69	0	2	1	3	3	1	4	2	2	3	3	5	4	5	4	5	5	5	5	5	5	5	5	5	4	49	3	4	4	3	3	3	3	3	3	3	3	3	3	41	63.2	3
308	60-69	0	1	1	1	3	1	1	1	2	3	3	3	3	5	4	5	5	5	5	5	5	5	5	5	5	50	2	3	3	3	3	3	3	3	2	3	3	3	2	36	47.4	2
309	70+	1	2	1	1	3	1	4	1	1	3	3	3	4	5	5	5	5	5	5	5	5	5	5	5	5	50	3	3	3	4	3	3	3	2	3	3	3	3	2	38	52.9	2
310	20-49	1	2	1	4	1	4	4	1	1	5	4	2	4	5	5	5	5	5	5	5	5	5	5	5	5	50	3	3	3	2	3	3	3	3	3	3	3	3	3	38	52.9	2
311	20-49	1	1	1	1	1	1	3	1	1	5	4	5	5	5	5	5	5	5	5	5	5	5	5	5	5	50	2	3	3	2	3	3	3	3	3	3	3	3	3	37	49.9	2
312	70+	1	1	1	3	3	4	3	2	1	5	2	4	5	5	2	5	5	5	5	5	5	5	5	5	5	50	3	3	3	2	3	3	3	3	2	2	3	3	3	36	47.4	2
313	60-69	1	1	1	3	1	1	1	1	1	5	2	3	4	5	4	4	5	5	5	5	5	5	5	5	5	49	3	3	3	3	3	3	3	3	3	2	3	3	2	37	49.9	2
314	20-49	0	1	1	3	1	1	1	1	1	5	3	2	4	5	4	5	4	4	4	4	4	5	5	5	5	45	4	4	0	2	3	4	4	3	1	0	3	3	4	35	45.2	1
315	20-49	0	1	2	3	3	1	1	1	1	3	1	2	4	5	4	5	2	3	2	2	2	5	5	5	5	36	4	4	0	2	4	4	4	3	1	0	1	4	4	35	45.2	1
316	70+	1	2	1	3	2	1	4	2	1	5	3	3	4	5	4	5	5	5	5	5	5	5	5	5	5	50	4	4	3	3	4	4	3	3	3	3	3	3	3	43	68.5	4
317	60-69	1	2	1	3	3	1	1	1	1	3	1	2	4	4	4	5	5	5	5	5	5	5	5	5	5	50	3	3	3	4	3	2	2	2	2	3	2	2	2	33	41.7	1
318	20-49	1	2	1	3	1	4	1	2	1	3	3	3	3	4	4	5	5	5	5	5	5	5	5	5	5	50	3	3	3	3	2	3	3	3	3	3	3	3	3	38	52.9	2
319	60-69	1	2	1	3	3	1	4	1	1	5	3	4	4	4	4	5	5	4	4	5	5	5	5	5	5	48	3	3	3	3	3	3	3	3	2	3	3	2	3	37	49.9	2
320	70+	1	2	1	3	1	4	3	1	1	5	3	3	4	4	4	5	4	5	5	5	5	5	5	5	5	49	4	4	4	3	3	3	3	3	2	3	3	3	3	41	63.2	3
321	60-69	1	2	1	3	1	1	1	1	1	5	3	4	4	4	4	5	5	5	5	5	5	5	5	5	5	50	3	3	4	4	4	3	3	3	3	3	3	3	3	42	66	3
322	70+	0	1	1	1	2	1	1	1	1	5	3	3	5	5	3	5	5	5	5	5	5	5	5	5	5	50	3	3	4	3	3	4	3	3	3	4	3	3	3	42	66	3
323	50-59	1	1	2	1	3	1	1	2	1	1	1	3	3	3	1	5	5	5	5	5	5	5	5	5	5	50	4	3	3	3	4	3	3	3	3	2	4	3	4	42	66	3
324	70+	0	2	1	1	3	1	1	2	1	3	3	3	2	1	3	5	5	5	5	5	5	5	5	5	5	50	2	2	2	3	2	2	3	2	2	2	2	2	2	28	34.7	1
325	50-59	1	1	1	1	1	1	3	1	1	5	3	3	2	99	3	5	5	5	5	5	5	5	5	5	5	50	3	3	1	3	3	3	3	2	0	3	3	2	3	32	40.1	1
326	20-49	1	1	1	3	1	4	1	1	1	5	3	3	3	4	4	5	5	5	5	5	5	5	5	5	5	50	3	3	3	3	3	3	3	3	3	3	3	3	3	39	56.6	3
327	50-59	1	1	1	5	3	1	3	1	1	5	3	2	5	5	1	5	5	5	5	5	5	5	5	5	5	50	3	3	3	3	3	4	3	3	0	3	3	3	3	37	49.9	2
328	50-59	1	2	1	3	3	1	1	1	2	5	3	1	5	5	2	5	5	4	4	5	5	5	5	5	5	48	1	3	3	4	3	3	3	3	1	2	3	1	3	33	41.7	1
329	70+	1	1	1	3	1	1	4	1	1	5	5	5	5	5	5	5	5	5	5	5	5	5	5	5	5	50	1	3	1	3	3	3	3	3	2	1	3	3	1	30	37.3	1
330	50-59	0	2	1	1	2	1	3	1	1	5	5	5	5	5	5	5	5	5	5	5	5	5	5	5	5	50	1	3	2	3	3	2	1	3	1	1	2	3	2	27	33.5	1
331	20-49	0	1	1	1	1	1	1	1	1	5	2	4	5	5	5	5	5	5	5	5	5	5	5	5	5	50	2	3	3	3	2	3	3	3	3	2	3	3	3	36	47.4	2
332	50-59	1	1	1	1	2	4	4	1	1	5	5	4	4	5	4	5	5	5	5	5	5	5	5	5	5	50	3	3	3	3	3	3	3	3	3	2	3	3	2	37	49.9	2
333	70+	1	1	1	3	3	1	1	1	1	1	2	2	5	4	4	5	5	5	5	5	5	5	5	5	5	50	2	3	3	3	2	2	3	3	2	2	3	3	3	34	43.4	1
334	50-59	1	1	1	3	1	1	3	2	2	3	4	3	4	4	4	4	4	4	4	3	4	3	4	4	4	38	3	3	3	4	4	3	3	1	3	2	3	4	3	39	56.6	3
335	50-59	1	1	1	3	2	1	4	1	1	5	3	4	4	5	2	5	5	5	5	5	5	5	5	5	5	50	3	3	3	4	3	3	3	3	2	3	2	3	3	38	52.9	2
336	20-49	1	1	1	3	3	4	3	1	1	5	5	5	4	5	5	5	5	5	5	5	5	5	5	5	5	50	3	3	3	4	3	3	3	3	3	3	3	3	3	40	60	3
337	20-49	1	1	1	1	1	4	4	1	1	5	3	4	4	4	3	5	5	5	5	5	5	5	5	5	5	50	3	3	3	3	3	3	3	3	2	2	2	3	3	36	47.4	2
338	70+	0	1	1	3	3	1	4	1	1	5	4	3	4	4	3	5	5	5	5	5	5	5	5	5	5	50	2	3	3	3	3	2	2	2	2	2	2	3	2	31	38.7	1
339	70+	1	2	2	1	1	1	4	2	1	5	2	4	4	4	2	5	5	5	5	5	5	5	5	5	5	50	2	3	3	3	3	3	3	3	2	1	3	3	2	34	43.4	1
340	60-69	1	1	1	3	3	1	4	2	1	1	1	4	5	5	1	5	5	5	5	5	5	5	5	5	5	50	4	4	4	2	3	3	3	1	2	3	4	3	3	39	56.6	3
341	60-69	1	2	2	1	3	1	4	1	1	5	3	3	4	4	4	5	5	5	5	5	5	5	5	5	5	50	4	3	3	4	4	3	2	2	2	3	2	3	3	38	52.9	2
342	70+	0	1	1	4	3	4	4	1	1	5	3	4	4	5	5	4	5	5	5	5	5	5	5	5	4	48	2	4	4	3	3	4	3	2	3	0	3	3	0	34	43.4	1
343	50-59	1	2	1	1	3	1	3	1	1	5	5	4	5	5	5	5	5	5	5	5	5	5	5	5	5	50	3	3	3	3	3	3	3	3	3	3	3	3	3	39	56.6	3
344	70+	1	2	1	1	3	1	1	1	2		2	4	99	2	3	4	5	5	5	5	5	5	5	5	5	49	2	3	3	1	0	3	3	0	3	2	3	3	3	29	36	1
345	20-49	1	2	1	1	1	1	4	1	1	5	4	3	3	3	4	5	5	5	5	5	5	5	5	5	5	50	4	4	4	3	4	3	4	3	3	3	4	4	4	47	77.5	4
346	20-49	1	1	1	1	2	1	3	1	2	5	3	3	5	5	3	5	5	5	5	5	5	5	5	5	5	50	4	4	4	4	4	3	4	2	2	4	4	4	4	47	77.5	4
347	50-59	0	2	1	1	2	1	4	1	1	5	4	3	3	5	4	5	5	5	5	5	5	5	5	5	5	50	4	4	4	4	4	3	4	3	2	2	4	4	3	45	73.1	3
348	50-59	1	1	1	1	1	1	4	1	1	5	4	5	4	5	5	5	5	5	5	5	5	5	5	5	5	50	4	4	4	4	3	4	3	4	3	3	4	4	4	48	80	4
349	70+	1	2	1	1	3	1	1	1	1	1	3	1	4	4	1	5	5	5	5	5	5	5	5	5	5	50	3	3	3	1	3	3	4	3	3	3	3	3	3	38	52.9	2
350	70+	1	2	1	3	2	1	3	2	1	3	3	2	2	4	5	5	5	5	5	5	5	5	5	5	5	50	3	3	3	4	3	3	3	1	3	3	3	4	3	39	56.6	3
351	20-49	1	1	1	3	3	4	3	1	1	5	2	2	99	5	4	4	5	4	4	4	4	4	4	4	4	41	4	3	0	3	3	3	4	4	3	3	4	4	4	42	66	3
352	70+	1	2	1	1	1	1	4	1	1	5	4	3	4	5	5	5	5	5	5	5	5	5	5	5	5	50	1	3	3	3	3	3	2	3	1	3	3	2	1	31	38.7	1
353	50-59	1	1	1	1	2	1	1	1	2	5	2	3	5	5	4	4	2	2	2	2	2	5	5	5	5	34	4	4	3	3	3	3	4	1	2	3	1	2	3	36	47.4	2
354	20-49	1	1	1	1	2	1	3	1	2	5	1	1	5	5	5	5	5	5	5	5	5	5	5	5	5	50	3	3	3	3	3	3	3	3	3	3	3	3	4	40	60	3
355	60-69	0	2	1	3	2	1	4	2	1	5	3	2	1	5	1	5	5	5	5	5	5	5	5	5	5	50	4	4	3	4	4	2	2	2	3	3	3	3	2	39	56.6	3
356	60-69	1	2	1	3	1	1	4	2	1	5	3	2	4	5	3	5	5	5	5	5	5	5	5	5	5	50	4	4	3	4	3	2	3	2	3	2	3	3	1	37	49.9	2
357	50-59	1	2	1	1	1	4	3	1	1	5	4	3	4	4	5	5	5	5	5	5	5	5	5	5	5	50	4	4	4	4	3	4	4	3	1	2	4	4	4	45	73.1	3
358	60-69	1	1	1	1	2	4	4	1	1	5	3	3	5	5	5	5	5	5	5	5	5	5	5	5	5	50	4	4	0	4	4	2	4	3	3	2	4	4	3	41	63.2	3
359	70+	1	2	1	1	3	1	1	1	1	3	3	3	2	4	4	5	5	5	5	5	5	5	5	5	5	50	2	3	3	2	2	3	3	3	1	2	3	3	2	32	40.1	1
360	70+	1	1	1	1	3	4	3	1	2	5	3	3	4	5	5	5	5	5	4	5	5	5	5	5	5	49	3	3	4	3	4	3	3	3	3	3	3	3	4	42	66	3
361	20-49	1	1	1	1	2	4	3	2	1	5	3	3	3	5	5	5	5	5	5	5	5	5	5	3	5	48	3	3	3	3	3	2	3	2	2	3	3	2	2	34	43.4	1
362	60-69	1	1	1	3	3	1	4	1	1	5	4	5	4	5	4	5	4	5	5	5	4	5	5	5	5	48	3	4	3	2	3	3	3	3	2	3	3	4	3	39	56.6	3
363	60-69	1	2	1	1	1	1	1	1	1	5	3	2	3	1	3	5	5	5	5	5	5	5	5	5	5	50	4	3	4	3	3	3	3	3	2	2	2	3	3	38	52.9	2
364	60-69	1	2	1	1	3	1	4	1	1	5	3	4	4	4	3	5	5	5	5	5	5	5	5	5	5	50	3	3	3	3	3	3	3	3	3	3	3	3	3	39	56.6	3
365	70+	1	2	2	1	3	1	4	1	1	5	2	3	4	5	4	5	5	5	5	5	5	5	5	5	5	50	1	3	3	3	3	3	3	3	3	2	3	3	3	36	47.4	2
366	70+	1	1	2	1	2	1	4	1	1	5	3	4	4	4	4	5	5	5	5	5	5	5	5	5	5	50	3	3	3	3	3	3	3	3	3	3	3	3	3	39	56.6	3
367	20-49	1	1	2	1	1	4	3	1	1	1	1	2	4	2	2	5	5	5	5	5	5	5	5	5	5	50	3	3	3	3	3	3	3	3	2	2	3	3	1	35	45.2	1
368	60-69	1	1	1	1	3	1	4	1	1	5	5	5	5	5	4	5	4	4	3	2	3	4	3	4	4	36	4	4	2	3	2	2	3	3	2	0	3	2	0	30	37.3	1
369	20-49	0	1	2	1	3	1	1	2	2	1	1	4	4	5	3	5	5	5	5	5	5	5	5	5	5	50	1	3	3	3	3	2	3	4	1	0	3	1	0	27	33.5	1
370	20-49	0	2	1	1	3	4	1	1	1	3	4	4	5	4	2	5	5	5	5	5	5	5	5	5	5	50	1	4	3	3	3	4	4	1	1	4	3	4	3	38	52.9	2
371	60-69	1	1	1	3	3	1	1	1	1	3	3	3	3	3	3	3	3	3	3	4	3	3	3	3	3	31	2	3	2	2	2	2	2	1	1	0	1	2	0	20	24.3	1
372	50-59	1	2	1	3	2	4	3	1	1	3	3	3	2	4	4	5	5	5	5	5	5	5	5	5	5	50	3	3	3	3	3	3	3	3	3	3	3	3	3	39	56.6	3
373	50-59	1	1	1	3	3	4	3	1	1	5	3	2	4	5	4	5	5	5	5	5	5	5	5	5	5	50	3	3	3	4	3	3	3	3	2	3	3	3	3	39	56.6	3
374	50-59	0	1	1	3	3	1	4	1	1	5	4	4	4	5	4	5	5	5	5	5	5	5	5	5	5	50	3	3	3	4	3	3	3	3	3	3	3	3	3	40	60	3
375	70+	1	1	1	3	3	4	3	1	2	5	4	3	4	5	4	5	5	5	5	5	5	5	5	5	5	50	3	3	2	3	3	3	3	3	3	3	3	3	3	38	52.9	2
376	70+	1	2	1	3	2	1	4	1	1	5	5	5	5	5	5	5	5	5	5	5	5	5	5	5	5	50	3	3	3	3	3	3	3	3	3	3	3	3	3	39	56.6	3
377	60-69	0	2	1	3	1	1	3	1	1	5	4	3	4	5	5	5	5	5	5	5	5	5	5	5	5	50	3	1	3	3	3	3	3	3	3	3	3	3	3	37	49.9	2
378	50-59	0	2	1	1	1	1	3	1	1	3	1	2	4	4	2	5	5	5	5	5	5	5	5	5	5	50	3	3	2	2	3	3	3	3	2	2	3	3	2	34	43.4	1
379	50-59	0	1	1	3	3	4	1	1	1	5	3	3	4	4	2	5	5	5	4	5	5	5	5	5	5	49	4	3	3	4	3	3	3	3	3	2	3	3	3	40	60	3
380	50-59	1	2	1	1	1	1	4	2	1	3	2	2	1	3	3	5	5	5	5	5	5	5	5	5	5	50	3	4	3	3	3	4	3	3	2	3	4	3	3	41	63.2	3
381	20-49	1	2	2	1	1	1	1	2	1	1	2	2	1	3	3	5	5	5	5	5	5	5	5	5	5	50	2	3	1	3	3	3	3	3	2	2	3	3	3	34	43.4	1
382	60-69	1	1	1	4	1	3	1	2	1	3	1	1	5	5	5	4	4	5	5	5	4	4	4	4	4	43	1	3	3	3	3	3	3	2	3	3	3	3	3	36	47.4	2
383	70+	1	2	2	4	2	4	4	1	1	5	3	4	5	5	5	5	5	5	5	5	5	5	5	5	5	50	2	4	4	4	4	3	3	4	3	3	4	3	4	45	73.1	3
384	70+	1	1	1	3	3	1	4	1	1	5	3	4	5	5	5	5	5	5	5	5	5	5	5	5	5	50	2	3	4	4	4	3	3	3	3	3	3	3	3	41	63.2	3
385	70+	0	1	2	4	3	1	4	1	1	5	3	4	5	5	5	5	5	5	5	5	5	5	5	5	5	50	2	3	3	4	4	3	3	3	3	4	4	3	3	42	66	3
386	50-59	1	1	1	3	2	4	4	2	1	5	4	5	4	4	4	5	5	5	5	5	5	5	5	5	5	50	4	4	4	4	4	4	3	3	3	3	3	4	4	47	77.5	4
387	70+	1	2	1	4	3	1	1	2	1	5	4	4	4	4	4	5	5	5	5	5	5	5	5	5	5	50	2	3	3	3	3	3	2	3	2	2	2	2	3	33	41.7	1
388	70+	0	1	1	3	3		4	2	1	5	3	3	4	5	5	5	5	5	5	5	5	5	5	5	5	50	2	3	3	3	3	3	2	3	2	3	2	3	3	35	45.2	1
389	60-69	1	1	1	3	3	4	3	2	1	5	3	3	3	5	5	5	5	5	5	5	5	5	5	5	5	50	3	3	3	3	3	3	3	3	3	3	3	3	3	39	56.6	3
390	70+	1	2	1	3	2	1	4	1	1	5	5	3	4	5	4	5	5	5	5	5	5	5	5	5	5	50	3	3	3	4	3	3	3	3	2	3	3	3	3	39	56.6	3
391	70+	0	1	1	3	1	4	4	1	1	5	4	5	4	5	4	5	5	5	5	5	5	5	5	5	5	50	3	4	3	4	3	4	4	3	3	3	3	4	3	44	70.8	4
392	20-49	1	1	2	1	3	4	1	1	1	5	4	3	3	4	5	5	5	5	5	5	5	5	5	5	5	50	3	3	3	3	3	3	3	3	3	3	3	3	3	39	56.6	3
393	50-59	1	1	2	4	1	4	3	1	1	5	3	3	3	4	4	5	5	5	5	5	5	5	5	5	5	50	3	3	3	3	3	3	3	3	3	3	3	3	3	39	56.6	3
394	50-59	1	1	1	1	1	1	3	1	1	3	2	2	3	2	2	5	5	5	5	5	5	5	5	5	5	50	3	4	3	3	2	3	3	2	2	2	3	3	2	35	45.2	1
395	60-69	1	2	2	1	3	4	1	2	1	5	3	4	3	2	2	5	5	5	5	5	5	5	5	5	5	50	4	4	3	3	3	4	4	4	4	3	4	2	4	46	75.3	4
396	60-69	1	1	1	3	2	1	4	1	1	5	5	4	4	5	4	5	5	5	5	5	5	5	5	5	5	50	3	3	3	3	4	3	3	3	3	3	3	3	3	40	60	3
397	50-59	0	1	2	1	2	1	4	1	1	3	4	4	3	4	3	5	5	5	5	5	5	5	5	5	5	50	3	2	2	4	3	4	2	1	2	0	2	4	3	32	40.1	1
398	50-59	1	2	1	1	3	4	1	2	1	5	2	3	4	3	5	5	5	5	5	5	5	5	5	5	5	50	3	4	4	4	4	4	3	3	2	2	4	3	3	43	68.5	4
399	70+	1	2	1	3	3	1	1	1	1	3	2	3	3	5	3	5	5	5	5	5	5	5	5	5	5	50	2	4	1	1	4	3	3	3	2	2	3	3	4	35	45.2	1
400	60-69	1	2	2	3	2	1	3	1	1	5	3	3	2	3	5	5	5	3	5	5	5	5	5	5	5	48	3	3	4	4	3	3	3	3	3	3	3	3	2	40	60	3
401	60-69	0	2	1	1	3	1	4	2	2	5	4	3	4	4	3	5	5	5	5	5	5	5	5	5	5	50	3	3	1	3	3	3	3	3	3	3	3	3	2	36	47.4	2
402	70+	0	1	2	1	3	1	3	1	1	5	4	3	4	4	4	5	5	5	4	5	5	5	5	5	5	49	3	3	1	4	4	2	3	1	2	3	3	3	2	34	43.4	1
403	60-69	1	1	1	1	1	1	4	1	1	5	5	5	5	5	5	5	5	5	5	5	5	5	5	5	5	50	4	3	4	1	4	3	3	1	3	3	4	4	3	40	60	3
404	60-69	0	1	1	4	1	4	4	1	1	5	5	4	4	4	2	5	5	5	5	5	5	5	5	5	5	50	3	3	4	4	4	3	4	4	4	0	3	3	0	39	56.6	3
405	60-69	1	1	1	3	3	1	1	1	1	5	2	2	4	2	4	5	5	5	5	5	5	5	5	5	5	50	4	3	4	4	4	3	3	3	2	0	3	3	0	36	47.4	2
406	60-69	1	2	1	1	1	1	3	2	1	5	3	2	5	5	3	5	5	5	5	5	5	5	5	5	5	50	4	4	4	3	3	3	3	3	2	0	3	3	2	37	49.9	2
407	70+	0	1	1	1	2	1	4	1	1	5	5	4	5	5	5	5	5	5	5	5	5	5	5	5	5	50	2	4	4	3	4	4	4	3	4	4	4	4	4	48	80	4
408	70+	1	2	1	3	2	4	3	2	1	3	1	3	5	5	5	5	5	5	5	5	5	5	5	5	5	50	2	2	4	3	2	3	3	2	0	3	3	3	2	32	40.1	1
409	60-69	1	1	2	4	3	1	1	1	1	3	3	4	3	4	3	5	5	5	5	5	5	5	5	5	5	50	3	3	3	3	3	3	3	3	3	3	3	3	3	39	56.6	3
410	70+	0	1	1	3	1	1	4	1	1	5	5	5	5	5	5	5	5	5	5	5	5	5	5	5	5	50	2	3	3	3	3	3	3	2	2	3	2	2	3	34	43.4	1
411	70+	1	1	1	3	3	1	4	1	1	5	5	5	5	5	5	5	5	5	5	5	5	5	5	5	5	50	2	3	3	3	3	3	3	3	3	3	3	2	3	37	49.9	2
412	60-69	1	1	1	3	3	1	4	1	2	5	5	5	4	5	5	5	5	5	5	5	5	5	5	5	5	50	3	3	3	3	3	3	3	3	3	3	3	3	3	39	56.6	3
413	60-69	1	2	1	1	3	3	3	1	1	5	1	3	4	4	5	5	3	5	3	4	3	4	4	5	5	41	3	3	3	2	3	3	3	3	3	3	3	2	3	37	49.9	2
414	50-59	0	2	1	1	2	1	3	1	2	5	2	4	4	4	4	5	5	5	5	5	5	5	5	5	5	50	3	3	4	3	4	3	3	1	3	0	3	3	3	36	47.4	2
415	60-69	0	1	1	3	1	4	3	1	1	5	4	4	3	3	2	5	5	5	5	5	5	5	5	5	5	50	2	3	4	3	3	3	3	3	3	2	3	3	2	37	49.9	2
416	70+	1	2	1	1	2	1	1	1	1	5	3	4	4	4	3	5	5	5	5	5	5	5	5	5	5	50	3	3	3	3	3	3	3	3	3	3	3	3	3	39	56.6	3
417	70+	0	1	1	1	3	1	1	1	1	3	3	4	4	5	3	5	5	5	5	5	5	5	5	5	5	50	2	3	2	3	3	3	3	3	3	2	3	3	3	36	47.4	2
418	60-69	0	1	2	4	2	1	3	1	2	5	4	3	4	4	4	5	5	5	5	5	5	5	5	5	5	50	1	3	2	3	3	3	3	1	3	3	3	3	2	33	41.7	1
419	50-59	1	2	1	1	3	1	4	1	1	5	4	4	4	4	4	5	5	5	5	5	5	5	5	5	5	50	4	3	4	4	3	4	3	4	3	3	3	3	3	44	70.8	4
420	70+	1	1	1	1	3	1	4	1	1	5	4	4	4	4	4	5	5	5	5	5	5	5	5	5	5	50	3	3	4	3	3	3	3	4	3	3	3	3	3	41	63.2	3
421	60-69	1	2	1	1	3	3	4	1	1	3	4	4	4	4	4	5	5	5	5	5	5	5	5	5	5	50	3	3	4	3	3	3	3	3	2	3	3	3	3	39	56.6	3
422	70+	1	1	1	5	3	1	4	2	1	5	5	3	3	5	5	5	5	5	5	5	5	5	5	5	5	50	3	4	3	4	4	3	4	1	1	3	4	4	1	39	56.6	3
423	50-59	0	2	1	1	2	4	1	2	1	1	1	1	1	4	3	5	5	5	5	5	5	5	5	1	5	46	4	3	1	2	3	2	4	2	2	2	3	2	1	31	38.7	1
424	50-59	1	2	1	1	1	1	3	1	1	5	3	4	4	3	4	5	5	5	5	5	5	5	5	5	5	50	3	3	3	3	3	3	3	3	3	3	3	3	3	39	56.6	3
425	60-69	1	1	2	1	1	1	1	1	1	5	4	4	4	5	3	4	4	4	4	4	4	4	4	4	4	40	4	3	1	2	2	1	3	3	2	3	3	2	3	32	40.1	1
426	60-69	1	1	2	4	1	1	1	1	2	5	2	3	4	4	4	4	4	4	4	4	4	4	4	4	4	40	3	3	3	3	3	3	3	1	2	3	1	3	3	34	43.4	1
427	60-69	0	2	1	3	3	1	1	2	1	5	4	4	3	3	4	4	4	4	4	4	4	4	4	4	4	40	2	3	3	3	3	3	2	3	2	3	3	3	3	36	47.4	2
428	70+	1	1	1	3	3	1	3	2	1	5	4	4	5	5	4	4	4	4	4	4	4	4	4	4	4	40	4	3	3	3	3	2	3	3	1	3	3	3	3	37	49.9	2
429	70+	0	1	2	1	3	1	1	1	1	5	3	2	4	5	4	4	4	4	4	4	4	4	4	4	4	40	3	3	3	3	3	3	2	3	1	3	3	3	3	36	47.4	2
430	60-69	1	1	1	3	1	1	1	1	1	5	5	5	5	5	4	5	5	5	5	5	5	5	5	5	5	50	4	3	3	3	4	3	3	3	3	3	3	4	3	42	66	3
431	50-59	0	1	2	1	3	1	4	2	2	5	1	1	5	5	4	5	5	5	5	5	5	5	5	1	4	45	2	4	4	4	4	3	3	3	3	3	4	4	4	45	73.1	3
432	20-49	0	2	1	4	3	4	3	1	1	5	1	3	4	4	3	5	5	5	5	5	5	5	5	5	5	50	3	4	4	3	4	3	4	4	2	2	3	3	3	42	66	3
433	70+	1	2	1	1	1	1	3	2	1	5	5	3	5	5	5	5	5	5	5	5	5	5	4	5	5	49	2	3	3	4	2	3	3	2	3	3	2	3	3	36	47.4	2
434	60-69	0	2	2	5	3	1	4	1	1	5	3	5	5	5	5	5	5	5	5	5	5	5	5	5	5	50	3	3	3	3	3	3	3	3	2	3	3	3	3	38	52.9	2
435	20-49	1	1	1	1	1	4	1	1	1	5	2	5	4	4	4	5	5	5	5	5	5	5	5	5	5	50	3	3	3	3	3	3	3	3	3	2	3	3	3	38	52.9	2
436	60-69	0	1	2	3	3	1	1	2	1	3	1	2	4	5	3	5	4	5	5	5	5	5	5	5	5	49	3	3	3	3	3	3	3	2	3	2	3	3	2	36	47.4	2
437	50-59	1	2	2	3	3	4	1	1	1	5	1	2	1	5	5	5	5	5	5	5	5	5	5	5	5	50	1	3	3	3	2	2	2	2	2	2	2	2	3	29	36	1
438	50-59	1	2	2	1	3	1	3	1	1	5	2	2	4	4	2	5	5	5	5	5	5	5	5	5	5	50	3	3	3	3	2	2	3	3	2	2	3	2	2	33	41.7	1
439	60-69	1	2	2	1	1	1	3	1	1	5	5	5	4	5	5	5	5	5	5	5	5	5	5	5	5	50	3	3	3	3	3	4	3	2	3	3	3	3	3	39	56.6	3
440	50-59	0	1	1	4	1	4	4	1	1	5	4	4	4	5	4	5	5	5	5	4	5	5	5	5	5	49	2	2	4	1	3	4	4	3	2	0	3	4	0	32	40.1	1
441	50-59	0	2	2	4	3	3	3	1	1	5	4	4	3	5	5	5	5	5	5	5	5	5	5	4	5	49	3	3	2	3	3	2	3	3	1	2	3	3	2	33	41.7	1
442	70+	1	2	1	3	1	3	3	2	2	5	4	5	5	5	5	5	5	5	5	5	5	5	5	5	5	50	3	3	1	1	2	3	3	3	2	3	3	3	3	33	41.7	1
443	60-69	0	1	2	5	1	1	4	1	1	5	4	4	4	5	3	5	5	5	5	5	5	5	5	5	5	50	4	3	3	2	3	3	3	2	2	3	3	3	2	36	47.4	2
444	60-69	1	1	1	1	2	1	3	2	1	5	2	2	3	4	4	5	5	5	5	5	5	5	5	5	5	50	4	3	2	3	3	2	3	2	1	2	3	3	2	33	41.7	1
445	70+	1	2	1	1	2	1	3	2	1	5	3	3	4	4	4	5	5	5	5	5	5	5	5	5	5	50	2	3	3	3	3	3	3	3	2	3	3	3	3	37	49.9	2
446	50-59	1	2	1	1	2	4	3	2	1	3	2	3	3	4	4	5	5	5	5	5	5	5	5	5	5	50	2	3	3	3	3	3	3	3	3	2	3	3	3	37	49.9	2
447	50-59	1	1	1	1	2	1	3	1	1	3	1	4	5	5	5	5	5	5	5	5	5	5	5	5	5	50	4	4	4	3	3	3	4	3	3	2	2	3	3	41	63.2	3
448	70+	1	2	1	1	1	1	4	1	1	5	4	1	5	5	5	5	5	5	5	5	5	5	5	5	5	50	2	3	2	3	3	3	3	3	2	3	3	3	3	36	47.4	2
449	60-69	1	1	1	3	1	4	4	1	1	3	3	5	5	4	5	5	5	5	5	5	5	5	5	5	5	50	4	4	4	4	4	1	1	4	2	3	4	4	3	42	66	3
450	20-49	1	2	1	3	1	4	4	1	1	5	3	5	5	3	5	5	5	5	5	5	5	5	3	5	4	47	4	4	4	4	4	4	4	4	1	4	4	4	4	49	82.8	4
451	50-59	0	2	1	3	1	1	3	1	1	5	2	2	4	4	4	4	5	5	5	5	5	5	5	5	5	49	1	3	0	1	3	0	3	1	1	0	3	3	0	19	22.7	1
452	50-59	0	1	1	1	2	1	4	1	1	5	5	5	3	4	5	4	4	4	3	3	3	4	3	3	3	34	3	3	3	3	2	2	2	3	2	0	3	2	0	28	34.7	1
453	60-69	1	1	1	1	1	4	3	1	1	5	2	3	2	3	4	5	5	5	5	5	5	5	5	5	5	50	2	3	3	2	3	0	3	2	2	0	3	3	0	26	32.2	1
454	60-69	1	1	1	5	3	1	3	1	1	5	4	5	4	5	5	5	3	4	4	4	4	5	5	5	5	44	1	3	3	3	3	0	3	3	1	0	2	2	0	24	29.7	1
455	50-59	0	2	1	3	1	4	4	2	1	5	3	3	5	5	5	5	5	5	5	5	5	5	5	5	5	50	4	4	3	2	4	4	3	4	3	4	3	4	4	46	75.3	4
456	20-49	1	1	1	3	1	4	4	1	1	5	2	4	5	5	5	5	5	5	5	5	5	5	5	5	5	50	4	4	3	4	3	4	3	3	3	4	2	3	4	44	70.8	4
457	50-59	1	1	1	4	3	4	4	1	1	5	4	4	4	4	4	5	5	5	5	5	5	5	5	5	5	50	4	4	4	2	4	4	4	4	4	4	4	4	4	50	86.3	4
458	20-49	0	2	1	5	3	4	1	1	1	5	3	4	4	5	5	5	5	5	5	5	5	5	5	5	5	50	2	3	3	4	4	3	3	3	2	3	3	3	4	40	60	3
459	50-59	1	2	2		3	4	3	1	2	3	1	3	4	4	4	5	5	5	5	5	5	5	5	5	5	50	3	3	3	3	4	4	3	4	3	2	3	4	3	42	66	3
460	60-69	1	2	1	4	3	3	1	1	1	5	3	2	1	1	4	5	5	5	4	4	5	4	5	5	5	47	2	4	4	4	2	4	3	4	3	4	4	3	4	45	73.1	3
461	50-59	0	1	1	1	1	1	1	1	1	5	4	4	4	5	5	5	5	5	5	5	5	5	5	5	5	50	3	3	3	3	3	2	2	3	2	1	2	2	1	30	37.3	1
462	60-69	1	1	1	4	3	4	1	1	1	5	4	3	5	5	5	5	5	5	5	5	5	5	5	5	5	50	3	3	3	3	3	3	3	3	3	3	3	3	3	39	56.6	3
463	50-59	0	1	2	3	1	4	3	1	1	5	3	4	4	5	5	5	5	5	5	5	5	5	5	5	5	50	3	3	3	3	3	2	2	3	2	3	2	3	3	35	45.2	1
464	50-59	1	1	1	3	3	1	1	1	1	3	3	3	3	4	4	5	5	5	5	5	5	5	5	5	5	50	3	3	3	4	3	3	3	3	3	3	3	3	3	40	60	3
465	60-69	0	1	1	3	3	1	1	1	1	5	4	3	4	5	4	5	5	5	5	5	5	5	5	5	5	50	2	3	3	3	3	3	3	3	3	2	3	3	3	37	49.9	2
466	20-49	0	1	1	5	2	4	3	1	1	5	4	4	4	5	5	5	5	5	5	5	5	5	5	5	5	50	3	3	3	3	3	3	3	3	3	3	3	3	3	39	56.6	3
467	20-49	0	2	1	4	3	4	1	2	1	1	3	4	4	3	4	5	5	5	5	5	5	5	5	5	5	50	3	3	3	2	3	3	3	3	3	3	3	3	3	38	52.9	2
468	60-69	0	1	1	5	2	4	4	1	1	5	5	5	2	5	5	5	5	5	5	5	5	5	4	5	5	49	2	4	3	4	3	3	3	2	2	3	3	3	3	38	52.9	2
469	50-59	1	1	2	1	3	3	4	1	1	5	5	5	4	4	5	5	4	4	4	4	4	4	5	5	5	44	3	4	4	4	4	4	3	1	4	4	4	4	4	47	77.5	4
470	60-69	0	2	2	3	2	1	4	1	1	5	3	4	5	4	5	5	5	5	5	5	5	5	5	5	5	50	3	3	3	4	3	3	3	1	1	3	3	3	3	36	47.4	2
471	20-49	1	1	2	1	1	4	1	2	1	3	3	3	3	5	2	5	5	5	5	5	5	5	5	5	5	50	4	2	4	1	2	1	3	1	1	1	2	1	1	24	29.7	1
472	20-49	1	1	1	1	1	1	3	1	1	5	2	4	4	4	3	5	4	4	3	4	2	5	5	5	3	40	4	3	4	4	4	4	3	3	4	3	3	4	3	46	75.3	4
473	60-69	0	2	1	1	3	4	4	1	1	5	5	5	5	5	5	5	5	5	5	5	5	5	5	5	5	50	3	3	3	3	3	3	3	3	3	3	3	3	3	39	56.6	3
474	70+	1	2	1	1	3	4	4	1	1	5	5	4	5	5	5	5	5	5	5	5	5	5	5	5	5	50	2	3	3	3	3	3	3	3	3	0	3	3	3	35	45.2	1
475	50-59	1	2	1	4	2	1	4	1	1	5	5	4	5	5	5	5	5	5	5	5	5	5	5	5	5	50	3	3	3	3	3	3	3	3	3	3	3	3	3	39	56.6	3
476	70+	1	2	1	3	1	1	4	1	1	5	5	5	5	5	5	5	4	5	5	5	5	5	5	5	5	49	3	3	3	3	3	3	3	3	3	3	3	3	3	39	56.6	3
477	60-69	0	1	1	1	1	1	1	1	1	1	2	3	3	4	5	5	5	5	5	5	5	5	5	5	5	50	4	4	4	4	4	4	4	4	1	1	4	1	2	41	63.2	3
478	50-59	1	1	1	1	1	4	3	1	1	3	3	3	5	5	4	5	5	5	4	5	5	5	5	5	5	49	4	4	1	4	4	4	3	4	4	4	4	3	3	46	75.3	4
479	20-49	1	1	1	1	1	1	3	2	2	5	5	4	5	5	5	5	5	5	5	5	5	5	5	5	5	50	4	4	4	4	4	4	4	3	1	4	4	4	4	48	80	4
480	50-59	0	1	2	5	1	4	4	1	1	5	4	4	4	5	5	5	5	5	5	5	5	5	5	5	5	50	4	4	4	4	4	4	4	4	1	1	4	4	4	46	75.3	4
481	50-59	0	1	1	3	2		3	1	1	3	3	4	4	5	3	5	5	5	5	5	5	5	5	5	5	50	4	4	4	4	4	4	4	4	4	4	4	4	4	52	100	4
482	60-69	1	1	1	4	1	4	4	1	1	3	4	3	4	5	3	5	5	5	5	4	4	5	5	4	4	46	3	4	4	2	2	4	4	3	2	2	3	3	3	39	56.6	3
483	60-69	1	2	2	1	1	1	4	1	1	5	3	4	4	4	4	5	5	5	5	5	5	5	5	5	5	50	4	4	3	3	4	3	3	2	1	3	3	3	3	39	56.6	3
484	50-59	0	1	1	3	3	1	1	1	2	3	3	4	5	3	4	5	5	5	5	5	5	5	5	5	5	50	2	4	3	4	3	3	3	3	3	2	3	3	2	38	52.9	2
485	50-59	1	1	2	1	1	4	4	1	1	5	3	3	3	5	5	4	5	5	5	5	5	5	5	5	4	48	4	4	4	3	4	2	2	3	2	1	3	3	1	36	47.4	2
486	50-59	1	1	1	4	1	1	3	1	1	5	4	5	5	5	4	5	5	5	5	5	5	5	5	5	5	50	3	4	4	4	3	4	3	4	3	3	3	4	4	46	75.3	4
487	20-49	1	2	1	1	3	1	1	1	1	1	1	1	1	4	1	5	5	5	5	5	5	5	5	5	5	50	1	1	4	4	4	1	1	4	1	0	1	1	4	27	33.5	1
488	20-49	1	1	1	1	1	3	1	2	2	3	1	1	2	4	1	5	5	5	5	5	5	5	5	5	5	50	4	4	4	4	4	4	4	2	3	3	4	3	2	45	73.1	3
489	60-69	1	1	1	1	3	4	4	1	1	5	3	5	4	4	4	5	5	5	5	5	5	5	5	5	5	50	4	4	4	4	4	4	4	4	3	4	4	4	4	51	91.6	4
490	60-69	1	2	2	1	3	4	4	1	1	5	5	5	5	5	3	5	5	5	5	5	5	5	5	5	5	50	4	1	4	1	4	4	4	4	1	1	4	1	4	37	49.9	2
491	50-59	0	2	2	3	1	4	3	1	1	5	3	2	4	3	5	5	5	5	5	5	5	5	5	3	5	48	4	4	4	4	4	4	4	1	1	3	4	4	4	45	73.1	3
492	20-49	0	1	1	1	2	1	3	1	1	3	3	5	5	5	1	5	5	5	5	5	5	5	5	5	5	50	4	4	4	1	4	4	1	1	1	3	1	4	4	36	47.4	2
493	20-49	1	1	1	4	1	4	3	1	1	5	3	4	2	5	3	5	5	5	5	5	5	5	5	5	5	50	2	4	3	4	1	4	4	4	4	4	3	3	4	44	70.8	4
494	60-69	1	2	1	5	1	1	1	1	1	5	4	4	5	5	4	5	4	5	5	5	5	5	5	5	5	49	1	4	2	4	3	3	3	1	2	3	3	3	3	35	45.2	1
495	70+	1	1	1	3	1	1	1	1	2	5	5	5	5	5	5	5	5	5	5	5	5	5	5	5	5	50	1	2	3	4	3	0	3	3	1	0	3	2	0	25	31	1
496	70+	0	1	1	3	3	1	3	1	1	5	4	3	3	4	3	3	4	3	2	2	2	4	4	3	4	31	1	3	3	3	3	0	3	1	1	0	2	1	0	21	25.7	1
497	70+	0	2	1	4	3	1	4	1	2	5	4	4	3	5	4	5	5	5	5	5	5	5	5	5	5	50	2	3	1	1	3	3	3	1	3	0	2	3	0	25	31	1
498	60-69	0	1	1	5	3	4	3	2	1	5	4	3	4	5	5	5	5	5	5	5	5	5	5	5	5	50	3	3	3	3	3	3	3	3	3	1	3	3	3	37	49.9	2
499	60-69	1	1	1	3	3	1	1	1	2	3	2	3	1	3	3	5	5	5	5	5	5	5	5	5	5	50	4	3	3	2	3	2	2	2	2	1	1	1	2	28	34.7	1
500	70+	0	1	1	5	3	4	4	2	1	5	3	4	4	5	5	5	5	5	5	5	5	5	5	5	5	50	3	3	3	3	3	3	3	3	3	1	3	3	3	37	49.9	2
501	50-59	1	2	1	5	1	1	1	2	1	1	1	1	3	5	4	5	5	5	5	5	5	5	5	5	5	50	3	3	3	3	3	3	3	3	3	2	3	3	1	36	47.4	2
502	60-69	1	1	1	1	3	1	1	1	1	5	2	4	4	5	4	5	5	5	5	5	5	5	5	5	5	50	3	3	3	3	3	3	3	3	3	3	3	3	3	39	56.6	3
503	70+	0	1	1	1	2	1	3	2	2	5	4	4	4	4	4	5	5	5	5	5	5	5	5	5	5	50	3	3	3	2	3	3	3	3	2	2	3	3	2	35	45.2	1
504	60-69	1	2	1	1	3	4	1	1	1	5	4	5	4	4	5	5	5	5	5	5	5	5	5	5	5	50	4	4	4	2	4	4	4	3	4	2	4	4	4	47	77.5	4
505	70+	0	1	2	4	2	4	4	1	2	5	3	5	4	5	5	5	5	5	5	5	5	5	5	5	5	50	4	4	4	4	4	4	4	3	2	4	4	4	4	49	82.8	4
506	60-69	1	1	1	3	3	1	4	2	1	5	3	3	5	5	1	5	5	5	5	5	5	5	5	5	5	50	4	4	4	4	4	4	4	1	3	3	4	4	4	47	77.5	4
507	50-59	0	1	1	3	3	4	3	2	2	5	4	4	3	3	4	5	5	5	5	5	5	5	5	5	5	50	4	4	4	3	4	4	4	1	4	4	4	4	4	48	80	4
508	70+	0	2	2	5	1	4	4	1	1	5	3	4	4	5	5	5	5	5	5	5	5	5	5	5	5	50	4	3	4	3	3	4	3	4	2	4	3	2	4	43	68.5	4
509	50-59	1	1	1	1	3	1	4	1	1	5	5	5	5	5	5	5	5	5	5	5	5	5	5	5	5	50	4	4	3	1	4	4	1	1	2	4	4	4	4	40	60	3
510	70+	1	2	1	3	1	1	4	1	1	5	4	4	4	3	4	5	5	5	5	5	5	5	5	5	5	50	2	1	3	1	4	3	1	1	1	3	1	3	3	27	33.5	1
511	70+	1	1	2	3	3	1	4	1	1	5	5	5	5	3	5	5	5	5	5	5	5	5	5	5	5	50	4	2	1	4	4	4	3	3	3	3	2	3	4	40	60	3
512	60-69	1	2	1	1	3	1	4	2	1	5	4	4	4	4	5	5	5	5	5	5	5	5	5	5	5	50	3	3	3	3	3	3	3	3	3	2	3	3	3	38	52.9	2
513	60-69	1	1	1	3	3	1	1	2	1	5	2	2	5	5	2	5	5	5	5	5	5	5	5	5	5	50	2	3	3	4	4	3	3	3	3	2	3	3	2	38	52.9	2
514	60-69	1	1	1	3	3	4	3	2	2	5	4	2	4	4	5	5	5	5	5	5	5	5	5	5	5	50	3	4	3	3	3	3	3	1	2	3	3	3	3	37	49.9	2
515	20-49	1	2	1	1	3	4	4	1	1	5	3	2	4	4	4	5	5	5	5	5	5	5	5	5	5	50	4	4	4	4	4	4	3	4	3	4	3	3	3	47	77.5	4
516	20-49	0	2	1	3	2	4	3	1	1	5	4	5	5	5	5	5	5	5	5	5	5	5	5	5	5	50	3	4	4	3	3	3	2	1	2	3	3	3	3	37	49.9	2
517	50-59	1	1	1	3	3	1	4	1	1	5	4	2	4	3	4	5	5	5	5	5	5	5	5	5	5	50	3	3	0	4	3	2	2	2	2	0	2	3	0	26	32.2	1
518	60-69	0	1	1	5	2	4	3	1	1	5	5	5	4	5	5	5	5	5	5	5	5	5	5	5	5	50	3	3	4	4	4	3	3	3	1	3	3	3	3	40	60	3
519	20-49	1	1	1	3	3	4	4	2	2	5	1	1	4	4	4	5	5	5	5	5	5	5	5	5	5	50	3	3	4	2	3	3	3	2	4	2	3	3	2	37	49.9	2
520	60-69	1	1	2	5	3	1	3	1	1	5	5	5	4	5	5	5	5	5	5	5	5	5	5	5	5	50	3	3	4	4	4	3	3	3	1	3	3	3	3	40	60	3
521	70+	0	1	1	3	3	1	4	1	1	5	3	5	5	5	5	5	5	5	5	5	5	5	5	5	5	50	2	4	3	3	3	4	4	2	3	2	4	3	3	40	60	3
522	50-59	0	1	2	4	3	1	4	2	1	5	1	5	4	5	5	5	5	5	5	5	5	5	5	5	5	50	2	4	4	3	4	4	4	4	2	3	2	3	3	42	66	3
523	70+	0	2	1	3	3	1	4	1	2	5	4	5	3	4	4	5	5	5	5	5	5	5	5	5	5	50	4	3	3	3	3	3	3	3	2	3	3	3	3	39	56.6	3
524	20-49	1	1	1	5	1	4	1	1	2	5	2	2	4	4	3	5	5	5	5	5	5	5	5	5	5	50	3	3	3	3	3	3	3	3	3	2	3	3	3	38	52.9	2
525	20-49	0	2	2	3	1	1	4	1	2	3	3	4	3	3	4	5	5	5	5	5	5	5	5	5	5	50	3	3	3	2	3	3	3	3	2	2	3	3	2	35	45.2	1
526	50-59	1	1	2	1	3	1	1	1	1	5	3	3	3	4	4	5	5	5	5	5	5	5	5	5	5	50	3	3	3	2	2	3	2	1	2	3	2	3	3	32	40.1	1
527	20-49	1	1	2	5	2	4	3	1	1	5	3	4	4	4	4	5	5	5	5	5	5	5	5	5	5	50	4	4	3	3	3	3	3	3	2	3	3	3	3	40	60	3
528	70+	1	2	1	5	3	1	1	1	2	3	3	1	1	2	4	5	5	5	5	5	5	5	5	5	5	50	1	3	3	2	2	1	1	2	2	2	1	2	2	24	29.7	1
529	60-69	0	2	1	5	2	4	4	1	2	5	1	4	4	5	4	5	5	5	5	5	5	5	5	5	5	50	3	3	3	3	3	3	2	3	3	3	3	3	3	38	52.9	2
530	20-49	0	1	1	5	2	4	3	1	1	5	3	4	4	4	4	5	5	5	5	5	5	5	5	5	5	50	4	4	3	4	3	4	4	4	3	3	4	4	4	48	80	4
531	60-69	1	1	1	3	2	1	4	1	2	5	4	3	4	5	5	5	5	5	5	5	5	5	5	5	5	50	3	4	4	4	3	4	4	3	1	2	4	4	4	44	70.8	4
532	60-69	1	1	1	1	1	4	4	1	1	5	4	4	4	4	4	5	5	5	5	5	5	5	5	5	5	50	4	4	3	1	2	4	4	3	1	3	3	4	4	40	60	3
533	60-69	1	1	1		3	3	3	2	1	5	3	3	3	3	3	5	5	5	5	5	5	5	5	5	5	50	3	3	3	3	3	3	3	3	3	3	3	3	3	39	56.6	3
534	60-69	0	1	1	3	3	4	3	2	1	1	1	2	4	5	2	5	4	4	4	4	4	5	4	4	4	42	2	4	4	2	3	2	3	3	3	3	3	2	3	37	49.9	2
535	50-59	0	1	1	3	1	4	3	2	1	1	2	3	2	2	3	5	5	5	5	5	5	5	5	5	5	50	3	4	4	3	4	4	4	4	4	4	4	4	4	50	86.3	4
536	70+	1	2	1	1	3	1	1	1	1	3	3	3	3	3	3	5	5	5	5	5	4	5	5	5	5	49	3	3	2	3	3	3	2	2	3	3	3	3	3	36	47.4	2
537	70+	1	2	1	1	2	1	1	2	1	5	4	2	4	2	4	5	5	5	5	5	5	5	5	5	5	50	3	3	2	2	2	3	3	2	2	4	3	2	2	33	41.7	1
538	70+	1	2	2	4	3	1	4	2	1	3	2	2	5	4	5	5	5	5	5	5	5	5	5	5	5	50	4	4	3	3	3	3	3	3	3	2	3	4	4	42	66	3
539	70+	1	1	1	3	3	1	1	2	1	5	4	4	4	4	4	5	5	5	5	5	5	5	5	5	5	50	3	3	3	3	3	3	3	3	3	3	3	3	3	39	56.6	3
540	60-69	0	1	1	3	3	1	3	2	1	5	4	4	4	4	4	5	5	5	5	5	5	5	5	5	5	50	3	3	3	2	3	3	3	3	2	2	3	3	2	35	45.2	1
541	20-49	1	2	1	3	3	3	1	2	2	5	3	5	5	5	5	5	5	5	5	5	5	5	5	5	5	50	4	4	4	1	1	3	1	1	1	4	3	4	4	35	45.2	1
542	20-49	1	1	2	5	3	4	3	2	1	5	2	4	4	5	5	5	5	5	5	5	5	5	5	5	5	50	3	4	3	3	3	3	3	2	3	2	3	3	3	38	52.9	2
543	20-49	0	2	1	4	1	4	3	2	2	5	1	4	4	4	5	5	4	4	4	4	4	4	4	4	4	41	3	4	4	4	4	3	3	3	3	3	3	3	4	44	70.8	4
544	60-69	0	1	1	3	3	1	1	2	1	5	4	3	4	4	4	5	5	5	5	5	5	5	5	5	5	50	3	3	3	3	3	3	3	3	3	1	3	3	2	36	47.4	2
545	20-49	1	1	1	1	3	4	1	1	1	1	1	3	2	2	2	5	5	3	3	5	3	5	3	2	5	39	4	4	4	1	4	4	4	4	4	1	4	2	2	42	66	3
546	20-49	1	1	1	3	2	4	4	2	1	5	4	4	4	4	4	5	5	5	5	5	5	5	5	5	5	50	3	3	3	3	3	3	3	3	3	3	3	3	3	39	56.6	3
547	50-59	1	1	1	1	2	4	3	2	1	5	4	4	4	4	4	5	5	5	5	5	5	5	5	5	5	50	3	3	3	3	3	3	3	3	3	3	3	3	3	39	56.6	3
548	60-69	0	2	1	3	1	1	3	2	1	5	4	4	4	4	4	5	5	4	5	4	4	5	4	4	5	45	3	3	3	3	3	3	3	3	3	3	3	3	3	39	56.6	3
549	70+	1	2	1	5	2	1	3	2	1	3	3	3	3	2	2	5	5	5	5	5	5	5	5	5	5	50	3	3	3	1	3	2	3	2	3	2	3	3	2	33	41.7	1
550	70+	1	2	1	1	3	1	1	2	1	3	3	3	4	4	4	5	5	5	5	5	5	5	5	5	5	50	2	3	3	3	2	3	3	3	3	2	3	2	3	35	45.2	1
551	50-59	0	1	1	4	1	4	3	2	1	5	4	4	4	4	4	5	5	5	5	5	5	5	5	5	5	50	3	3	3	3	3	3	3	3	3	3	3	3	3	39	56.6	3
552	50-59	0	1	1	1	3	1	1	2	1	5	3	1	5	5	5	5	5	5	5	5	5	5	5	5	5	50	2	3	1	3	3	3	3	3	3	1	3	3	2	33	41.7	1
553	60-69	1	2	1	1	2	1	3	2	2	3	3	3	3	3	3	5	5	5	5	5	5	5	5	5	5	50	3	3	3	3	3	3	3	3	3	3	3	3	2	38	52.9	2
554	20-49	1	1	1	1	1	4	3	2	1	3	3	3	4	5	2	5	5	5	5	5	5	5	5	5	5	50	3	3	3	3	3	3	3	3	3	3	3	3	3	39	56.6	3
555	70+	0	2	1	3	3	1	3	2	1	3	3	2	4	4	3	4	4	4	4	4	4	4	4	4	4	40	2	3	4	3	3	3	3	3	2	2	3	3	2	36	47.4	2
556	70+	0	1	1	4	3	1	3	2	1	3	3	4	4	4	3	4	4	5	5	5	4	5	5	5	5	47	4	3	3	3	2	0	3	2	3	0	3	3	0	29	36	1
557	70+	0	2	2	4	1	4	3	2	1	3	3	4	4	3	2	5	5	5	5	5	5	5	5	5	5	50	2	4	0	4	4	3	2	3	3	3	2	4	4	38	52.9	2
558	70+	1	1	2	3	3	1	4	2	1	5	4	4	5	5	5	5	5	5	5	5	5	5	5	5	5	50	3	3	3	3	3	3	3	3	3	2	3	3	2	37	49.9	2
559	50-59	1	2	1		3	4	1	2	2	1	1	3	3	4	4	5	5	5	5	5	5	5	5	5	5	50	4	3	3	3	3	3	3	4	3	3	3	2	3	40	60	3
560	70+	1	2	1	1	3	1	1	2	2	3	3	3	3	4	3	5	5	5	5	5	5	5	5	5	5	50	2	3	3	3	3	3	3	3	3	3	3	3	3	38	52.9	2
561	50-59	1	1	2	1	1	1	4	2	1	5	4	4	3	4	2	5	5	5	5	5	5	5	5	5	5	50	4	3	4	2	2	3	1	1	1	3	1	3	3	31	38.7	1
562	70+	1	1	1	1	3	1	4	2	1	5	4	4	4	5	1	5	5	5	5	5	5	5	5	5	5	50	4	4	4	1	4	4	4	2	4	4	4	4	4	47	77.5	4
563	60-69	1	2	1	1	3	1	3	2	1	3	3	3	4	3	2	5	5	5	5	5	5	5	5	5	5	50	3	3	3	1	3	3	3	3	3	4	3	3	2	37	49.9	2
564	20-49	1	1	1	1	1	4	1	2	2	3	2	3	99	4	1	5	5	5	5	5	5	5	5	5	5	50	3	3	2	2	3	3	3	3	2	2	3	3	2	34	43.4	1
565	50-59	1	2	1	3	1	4	3	2	1	5	4	4	4	4	4	5	5	4	5	5	5	5	5	5	5	49	2	3	3	3	3	3	3	3	3	2	3	3	3	37	49.9	2
566	70+	1	1	1	1	3	1	1	2	1	3	3	3	4	3	4	5	5	5	5	5	5	5	4	1	5	45	2	3	3	3	3	2	2	2	2	3	3	3	3	34	43.4	1
567	70+	0	1	1	3	2	1	3	2	1	1	1	2	5	5	5	5	5	5	5	5	5	5	5	5	5	50	3	4	4	3	3	3	3	4	3	3	3	3	3	42	66	3
568	70+	0	1	1	1	3	3	3	2	1	5	99	5	4	3	3	5	5	5	5	5	5	5	5	5	5	50	4	3	4	1	3	3	2	1	4	2	3	3	3	36	47.4	2
569	60-69	1	1	1	4	3	4	4	2	2	5	4	3	4	5	4	5	5	5	5	5	5	5	5	5	5	50	3	4	4	1	3	4	3	4	4	2	3	4	3	42	66	3
570	50-59	0	1	1	1	1	1	1	2	1	3	1	2	1	4	4	5	5	5	5	5	5	5	5	5	5	50	3	3	3	3	2	0	2	3	3	3	2	2	3	32	40.1	1
571	60-69	1	2	1	4	2	4	3	2	1	5	4	4	3	4	4	5	5	5	5	5	5	5	5	5	5	50	2	3	3	3	3	3	3	2	2	3	3	3	3	36	47.4	2
572	70+	1	2	1	1	2	1	4	2	1	5	4	5	5	5	1	5	5	5	5	5	5	5	5	5	5	50	3	3	4	4	3	2	2	2	1	3	2	3	4	36	47.4	2
573	70+	1	1	1	4	3	4	4	2	1	5	4	5	5	5	4	5	5	5	5	5	5	5	5	3	5	48	3	4	4	4	4	4	4	2	2	2	4	2	3	42	66	3
574	70+	1	2	1	3	1	1	4	2	1	5	4	5	4	4	4	5	5	5	5	5	5	5	5	5	5	50	3	3	3	3	2	2	3	3	3	1	2	3	2	33	41.7	1
575	70+	0	1	1	3	2	1	3	2	1	5	3	4	4	4	4	5	5	5	5	5	5	5	5	5	5	50	3	3	3	3	3	3	3	3	3	3	3	3	3	39	56.6	3
576	60-69	1	1	1	3	2	1	3	2	1	5	4	3	4	4	4	5	5	5	5	5	5	5	5	5	5	50	3	3	3	3	3	3	3	3	3	3	3	3	3	39	56.6	3
577	70+	0	2	1	3	3	1	1	1	1	1	2	3	3	1	3	5	5	5	5	5	5	5	5	5	5	50	3	3	1	2	3	3	3	3	2	2	3	3	0	31	38.7	1
578	60-69	1	1	1	3	1	1	3	2	1	5	4	4	4	4	3	5	5	5	5	5	5	5	5	5	5	50	3	3	3	3	3	3	3	3	3	3	3	3	3	39	56.6	3
579	70+	1	2	1	5	3	4	3	1	1	1	1	3	3	2	5	5	5	5	5	5	5	5	5	5	5	50	2	3	2	4	3	3	3	3	3	3	3	2	2	36	47.4	2
580	70+	1	2	1	1	3	4	3	2	1	5	3	3	4	4	4	5	5	5	5	5	5	5	5	5	5	50	3	3	3	3	3	3	3	3	3	3	3	3	3	39	56.6	3
581	70+	1	2	1	3	3	1	4	2	1	5	4	3	3	5	4	5	5	5	5	5	5	5	5	5	5	50	3	4	4	3	3	3	3	3	3	3	3	3	4	42	66	3
582	60-69	1	1	1	3	3	1	3	2	1	5	4	4	4	4	4	5	5	5	5	4	4	4	5	5	4	46	3	3	3	3	3	3	3	3	3	3	3	3	3	39	56.6	3
583	60-69	1	1	1	5	3	4	1	2	1	5	3	4	4	5	3	5	5	5	5	5	5	5	5	5	5	50	4	4	3	1	3	3	3	3	2	3	3	2	3	37	49.9	2
584	70+	1	2	1	1	3	3	4	1	2	5	4	4	4	5	4	5	5	5	5	5	5	5	5	5	5	50	4	4	3	4	4	3	3	4	3	2	3	3	2	42	66	3
585	60-69	1	2	1	5	2	4	3	2	1	5	4	4	4	4	4	1	1	1	1	1	1	1	1	1	1	10	3	3	3	3	3	3	3	3	3	3	3	3	3	39	56.6	3
586	60-69	1	2	1	1	2	4	4	2	2	3	2	3	4	4	2	5	3	4	5	5	5	5	5	5	5	47	4	4	3	3	3	3	3	2	3	4	2	3	4	41	63.2	3
587	60-69	0	1	2	1	3	1	4	2	1	5	4	5	4	4	5	5	5	5	5	5	5	5	5	5	5	50	2	3	4	2	3	3	3	2	1	4	3	3	4	37	49.9	2
588	60-69	0	1	2	1	3	4	1	2	1	5	3	4	1	4	5	5	5	5	5	5	5	5	5	5	5	50	3	3	2	3	2	2	3	2	3	2	2	3	2	32	40.1	1
589	20-49	1	1	2	3	1	4	1	2	1	5	4	4	4	4	3	1	1	1	1	1	1	1	1	1	1	10	3	3	3	3	3	3	3	3	3	2	3	3	3	38	52.9	2
590	60-69	1	1	1	3	3	1	1	2	1	1	2	3	4	3	4	5	5	5	5	5	5	5	5	5	5	50	1	1	1	2	2	1	2	2	2	2	2	2	3	23	28.4	1
591	60-69	1	2	1	3	2	1	3	2	1	5	4	2	2	4	4	5	5	5	5	5	5	5	5	5	5	50	2	3	3	3	3	3	3	3	2	3	3	3	3	37	49.9	2
592	20-49	1	1	2	5	1	4	4	2	1	5	4	4	4	5	5	5	5	5	5	5	5	5	5	5	5	50	1	4	4	4	4	4	4	4	4	3	4	4	4	48	80	4
593	60-69	1	2	1	3	3	4	4	2	2	5	4	2	5	4	5	5	4	5	5	5	4	4	5	3	5	45	4	4	4	3	4	3	4	4	4	3	4	4	4	49	82.8	4
594	70+	1	2	1	1	1	1	4	2	2	3	3	3	4	4	4	5	5	5	5	5	5	5	5	5	5	50	2	3	3	3	3	3	3	3	3	3	3	3	3	38	52.9	2
595	20-49	0	2	1	3	2	4	1	2	1	1	2	1	3	5	2	5	4	5	4	5	4	5	5	5	5	47	4	4	4	1	4	4	4	3	1	4	4	4	4	45	73.1	3
596	20-49	0	2	1	3	1	4	1	2	2	5	4	4	4	4	4	1	1	1	1	1	1	1	1	1	1	10	3	3	3	3	3	2	3	3	3	3	3	3	3	38	52.9	2
597	70+	1	1	1	3	1	1	3	2	1	5	4	4	4	4	4	5	5	5	5	5	5	5	5	5	5	50	3	3	3	3	3	3	3	3	3	3	3	3	3	39	56.6	3
598	70+	1	1	2	3	3	1	1	2	1	3	2	1	2	5	5	5	5	5	5	5	5	5	5	5	5	50	3	3	3	3	3	3	3	3	3	2	3	3	2	37	49.9	2
599	50-59	1	2	1	3	2	1	1	2	2	5	2	2	4	4	1	5	5	5	5	5	5	5	5	5	5	50	2	3	3	3	3	3	2	3	2	2	3	3	3	35	45.2	1
600	60-69	1	1	1	4	3	4	3	2	1	5	4	4	4	5	5	5	5	5	5	5	5	5	5	5	5	50	3	3	3	2	3	3	3	3	3	3	3	3	3	38	52.9	2
601	20-49	0	1	1	1	2	1	1	2	1	5	1	5	3	4	4	5	5	5	5	5	5	5	5	5	5	50	1	4	3	2	3	3	4	1	1	2	1	3	4	32	40.1	1
602	50-59	1	2	1	1	2	1	3	2	2	5	4	4	3	4	3	1	1	1	1	1	1	1	1	1	1	10	3	3	3	3	3	3	3	3	3	2	3	3	2	37	49.9	2
603	60-69	1	2	1	1	2	1	1	2	1	3	3	3	3	3	3	4	4	4	4	4	4	4	4	4	4	40	3	3	3	3	3	3	3	3	3	3	3	3	3	39	56.6	3
604	70+	1	2	1	1	2	1	3	2	1	5	3	3	3	3	3	5	5	5	5	5	5	5	5	5	5	50	3	3	3	2	3	3	3	3	3	2	3	3	3	37	49.9	2
605	20-49	1	2	1	3	2	4	3	2	1	5	5	4	2	4	2	5	5	5	5	5	5	5	5	5	5	50	4	4	0	1	4	4	4	1	1	4	2	3	4	36	47.4	2
606	70+	1	1	2	1	1	1	1	2	1	1	2	4	4	5	5	5	5	5	5	5	5	5	5	5	5	50	3	3	3	3	3	3	3	3	3	3	3	3	3	39	56.6	3
607	20-49	1	2	1	1	2	4	4	2	1	5	4	4	4	4	4	5	5	5	5	5	5	5	5	5	5	50	3	3	3	3	3	3	3	3	3	3	3	3	3	39	56.6	3
608	70+	1	1	2	1	1	1	4	2	1	5	4	3	5	5	3	5	5	5	5	5	5	5	5	5	5	50	3	4	4	3	3	3	4	3	2	3	3	3	3	41	63.2	3
609	50-59	1	2	1	3	3	4	4	2	1	5	3	3	4	4	2	5	5	5	5	5	5	5	5	5	5	50	3	3	3	3	3	3	3	3	3	3	3	3	1	37	49.9	2
610	70+	0	1	1	4	1	1	1	2	1	5	1	1	5	5	5	5	5	5	5	5	5	5	5	5	5	50	1	3	1	3	2	2	3	3	2	1	3	3	1	28	34.7	1
611	20-49	1	2	1	1	3	1	1	2	1	5	3	3	3	4	4	4	4	4	4	4	4	4	4	4	4	40	4	3	3	3	3	3	3	3	3	3	3	3	3	40	60	3
612	50-59	0	1	1	3	1	1	3	2	1	5	4	4	4	4	4	5	5	5	5	5	5	5	5	5	5	50	3	3	3	3	3	3	3	3	3	3	3	3	3	39	56.6	3
613	60-69	1	1	1	3	3	4	4	2	2	5	3	3	4	5	4	5	5	5	5	5	5	5	5	5	5	50	3	4	3	2	3	3	3	2	3	3	3	3	3	38	52.9	2
614	50-59	1	1	2	5	3	4	1	2	2	1	1	1	3	5	4	5	4	5	5	5	5	5	5	5	5	49	2	4	1	1	1	3	3	3	4	4	3	2	4	35	45.2	1
615	70+	0	1	1	1	2	1	1	2	2	3	2	4	5	5	3	5	5	5	5	5	5	5	5	5	5	50	2	4	4	3	2	3	3	2	1	3	3	3	3	36	47.4	2
616	50-59	0	1	1	3	3	1	3	2	1	5	3	4	4	4	4	5	5	5	5	5	5	5	5	5	5	50	3	3	3	3	3	3	3	3	3	3	3	3	3	39	56.6	3
617	20-49	0	1	1	4	2	1	3	2	1	5	4	4	4	4	4	5	5	5	5	5	5	5	5	5	5	50	3	3	3	3	3	2	3	3	3	2	3	3	3	37	49.9	2
618	50-59	1	1	1	1	3	4	4	2	1	5	3	4	4	5	4	5	5	5	5	5	5	5	5	5	5	50	3	4	3	4	1	3	3	3	3	4	3	3	3	40	60	3
619	60-69	1	2	1	3	1	1	4	2	1	5	4	1	4	5	5	5	5	5	5	5	5	5	5	5	5	50	2	3	3	3	3	3	3	3	3	2	3	3	3	37	49.9	2
620	60-69	1	1	1	3	3	1	1	2	2	5	3	2	4	3	4	5	5	5	5	5	5	5	5	5	5	50	4	4	4	3	3	3	3	3	2	4	3	3	4	43	68.5	4
621	60-69	1	1	1	3	3	1	1	2	1	1	1	1	3	4	4	5	5	5	5	5	5	5	5	5	5	50	0	3	4	0	3	3	3	3	1	2	3	3	3	31	38.7	1
622	50-59	1	2	1	1	1	1	3	2	1	3	3	4	4	4	4	5	5	5	5	5	5	5	5	5	5	50	3	3	1	3	2	3	3	3	3	2	3	3	2	34	43.4	1
623	70+	1	2	1	1	2	1	3	2	2	3	3	3	3	3	3	5	5	5	5	5	5	5	5	5	5	50	3	3	3	3	3	3	3	3	3	3	3	3	3	39	56.6	3
624	70+	1	2	1	4	1	4	4	2	2	5	4	4	4	4	1	5	3	5	5	5	5	5	5	5	5	48	2	4	4	4	4	4	3	4	1	4	3	3	3	43	68.5	4
625	50-59	1	1	1	3	3	1	1	2	2	3	3	3	3	3	3	1	2	2	2	2	2	2	2	2	2	19	3	3	3	3	3	3	3	3	3	3	3	3	3	39	56.6	3
626	50-59	1	1	2	1	1	1	1	2	2	3	2	2	1	4	5	5	5	5	5	5	5	5	5	5	5	50	4	4	4	3	3	1	3	1	2	3	1	3	4	36	47.4	2
627	60-69	1	1	1	3	3	1	1	2	2	3	3	3	3	3	3	5	5	5	5	5	5	5	5	5	5	50	4	4	4	3	3	3	4	4	4	3	3	4	3	46	75.3	4
628	60-69	1	2	1	3	2	1	3	2	1	3	3	2	4	2	3	5	5	5	5	5	5	5	5	5	5	50	3	3	3	2	3	3	3	3	3	3	3	3	3	38	52.9	2
629	70+	1	2	1	1	3	1	4	2	2	5	4	4	4	4	4	5	5	5	5	5	5	5	5	5	5	50	1	3	3	3	2	3	3	3	3	0	2	2	3	31	38.7	1
630	70+	1	2	1	3	3	1	1	2	1	5	2	4	2	2	4	5	5	5	5	5	5	5	5	5	5	50	1	3	3	3	2	2	3	2	3	2	3	1	1	29	36	1
631	70+	1	2	1	1	3	1	3	2	1	5	3	2	3	4	3	1	1	1	1	1	1	1	1	1	1	10	2	3	2	3	2	2	3	2	3	2	2	3	2	31	38.7	1
632	70+	1	2	1	5	1	1	4	2	1	5	5	5	5	5	5	5	5	5	5	5	5	5	5	5	5	50	4	4	4	4	4	4	4	1	4	4	2	4	4	47	77.5	4
633	70+	1	2	1	3	3	1	3	2	1	5	4	4	4	4	4	5	5	5	5	5	5	5	5	5	5	50	2	3	3	3	3	3	2	3	3	2	2	3	2	34	43.4	1
634	60-69	1	1	1	1	3	1	1	2	1	5	3	4	2	4	4	5	5	5	5	5	5	5	5	5	5	50	4	4	3	3	3	4	3	2	2	2	3	3	2	38	52.9	2
635	20-49	1	1	1	3	2	4	4	2	1	5	4	4	4	5	5	5	5	5	5	5	5	5	5	5	5	50	3	3	3	3	3	3	3	3	3	3	3	3	3	39	56.6	3
636	70+	1	2	1	4	2	1	3	2	1	5	5	5	5	5	5	5	5	5	5	5	5	5	5	5	5	50	3	3	3	3	3	3	3	3	2	2	3	3	2	36	47.4	2
637	60-69	1	1	1	1	2	1	3	2	2	5	3	4	5	5	4	5	5	5	5	5	5	5	5	5	5	50	4	3	4	3	3	3	3	3	3	3	3	3	3	41	63.2	3
638	70+	1	1	1	3	1	1	3	2	1	1	1	1	3	4	4	5	5	5	5	5	5	5	5	5	5	50	3	3	3	4	2	3	3	1	2	1	2	1	1	29	36	1
639	70+	1	2	1		3	1	3	1	1	5	2	2	4	5	4	5	5	5	5	5	5	5	5	3	5	48	1	4	3	3	3	3	3	1	1	3	3	1	3	32	40.1	1
640	70+	1	2	1	1		1	1	2	1	5	4	4	4	4	4	5	5	5	5	5	5	5	5	5	5	50	2	3	3	3	3	3	3	3	3	3	3	3	3	38	52.9	2
641	60-69	1	1	1	3	2	1	1	2	1	5	3	3	4	4	4	5	5	5	5	5	5	5	5	5	5	50	3	1	3	2	3	2	3	3	1	2	2	3	2	30	37.3	1
642	50-59	1	1	1	1	3	1	4	2	1	5	4	4	4	4	4	5	5	5	5	5	5	5	5	5	5	50	4	4	4	2	2	4	4	4	3	4	4	4	4	47	77.5	4
643	20-49	0	2	1	5	2	1	3	2	1	5	2	3	3	3	2	5	5	5	5	5	5	5	5	5	5	50	3	3	3	2	3	3	3	3	3	2	3	3	3	37	49.9	2
644	70+	1	1	1	4	1	1	1	2	1	5	3	4	4	4	4	5	5	5	5	5	5	5	5	5	5	50	3	3	3	3	3	3	3	3	3	3	3	3	3	39	56.6	3
645	50-59	1	2	1	1	3	1	3	2	1	3	2	3	4	4	4	5	5	5	5	5	5	5	5	5	5	50	3	3	3	3	3	3	3	3	3	3	3	2	2	37	49.9	2
646	70+	1	2	1	1	2	1	3	2	1	5	4	4	4	4	4	5	5	5	5	5	5	5	5	5	5	50	2	3	3	3	3	3	3	3	3	3	3	3	3	38	52.9	2
647	60-69	1	2	1	5	2	1	3	2	1	5	3	3	3	3	3	5	5	5	5	5	5	5	5	5	5	50	3	3	3	2	3	3	3	3	2	2	3	3	3	36	47.4	2
648	20-49	1	1	1	1	3	4	4	2	1	5	4	4	3	4	3	5	5	5	5	5	5	5	5	5	5	50	3	3	3	3	3	3	3	3	3	3	3	3	4	40	60	3
649	20-49	1	2	1	3	2	1	4	2	1	5	3	5	2	4	4	5	4	4	4	5	5	5	5	5	5	47	4	4	3	3	3	4	3	2	2	3	3	3	4	41	63.2	3
650	50-59	1	1	1	3	3	4	3	2	1	5	3	3	4	4	4	5	5	5	5	5	5	5	5	5	5	50	4	3	4	3	3	0	3	3	3	0	3	3	0	32	40.1	1
651	60-69	1	1	1	1	1	4	3	2	1	5	4	4	4	4	4	5	5	5	5	5	5	5	5	5	5	50	3	3	3	3	3	3	3	3	3	3	3	3	3	39	56.6	3
652	20-49	1	2	1	3	2	4	3	2	1	5	3	4	4	4	4	5	5	5	5	5	5	5	5	5	5	50	3	3	3	3	3	3	3	3	3	3	3	3	3	39	56.6	3
653	60-69	1	2	1	3	1	1	3	2	1	5	3	2	4	4	4	5	5	5	5	5	5	5	5	5	5	50	3	3	3	2	3	3	3	3	3	2	3	2	1	34	43.4	1
654	50-59	1	2	1	1	2	1	3	2	1	3	3	5	5	4	4	5	5	5	5	5	5	5	5	5	5	50	4	3	4	2	3	3	2	3	2	2	2	3	4	37	49.9	2
655	60-69	1	2	1	1	3	1	1	2	1	5	3	4	4	4	4	5	5	5	5	5	5	5	5	5	5	50	4	4	4	4	4	4	4	4	4	3	4	4	4	51	91.6	4
656	70+	1	1	1	3	1	4	4	2	1	5	4	4	4	4	4	5	4	5	4	4	4	5	5	5	5	46	3	3	3	3	3	4	3	3	3	3	3	3	2	39	56.6	3
657	20-49	0	2	1	3	1	1	1	2	1	3	3	2	2	3	3	4	4	4	4	4	4	4	4	4	4	40	3	3	3	3	3	3	3	3	3	3	3	3	3	39	56.6	3
658	20-49	0	1	1	1	1	1	1	2	1	5	4	4	4	4	4	5	4	5	4	5	5	5	5	5	4	47	3	3	3	1	3	3	2	3	3	2	3	3	3	35	45.2	1
659	70+	0	2	1	1	3	1	1	2	1	1	2	3	3	2	3	5	5	5	5	5	5	5	5	5	5	50	3	3	3	3	3	3	3	3	3	3	3	3	2	38	52.9	2
660	70+	0	2	1	3	1	1	4	2	1	3	4	3	3	5	3	5	5	5	5	5	5	5	5	5	5	50	2	3	4	2	1	2	3	3	1	2	3	3	3	32	40.1	1
661	60-69	1	1	1	4	2	1	3	2	1	5	4	3	4	4	4	5	5	5	5	5	5	5	5	5	5	50	3	3	3	3	3	3	3	3	3	1	3	3	3	37	49.9	2
662	60-69	1	2	1	1	2	1	4	2	2	5	5	5	4	5	5	5	5	5	4	4	5	5	5	5	4	47	4	3	4	3	4	4	3	1	4	4	3	3	4	44	70.8	4
663	70+	1	1	1	3	1	1	3	2	1	5	2	3	4	3	3	5	5	5	5	5	5	5	5	5	5	50	4	3	4	2	3	3	3	1	2	4	3	3	4	39	56.6	3
664	60-69	0	2	1	4	3	1	4	2	1	5	4	4	4	4	4	5	5	5	5	5	5	5	5	5	5	50	3	3	3	3	3	3	3	3	3	3	2	4	3	39	56.6	3
665	70+	0	1	2	5	2	1	3	2	2	5	3	4	4	5	4	5	5	5	5	5	5	5	5	5	5	50	1	3	3	3	3	3	3	2	3	3	2	3	3	35	45.2	1
666	20-49	1	1	1		1	4	1	2	2	3	3	4	5	4	4	5	5	5	5	5	5	5	5	4	5	49	2	3	4	3	3	3	3	3	3	3	3	3	3	39	56.6	3
667	50-59	1	1	1	3	2	4	4	2	1	5	3	3	3	4	4	5	5	5	5	5	5	5	5	5	5	50	4	4	4	2	4	4	4	4	4	4	4	4	4	50	86.3	4
668	50-59	1	2	1	3	2	1	3	2	1	3	2	4	3	4	4	5	5	5	5	5	5	5	5	5	5	50	3	3	3	3	3	3	3	3	3	2	3	3	3	38	52.9	2
669	50-59	1	1	1	1	1	1	3	2	1	5	3	4	4	4	4	5	5	5	4	4	5	4	4	5	5	46	3	3	3	3	2	2	2	3	3	2	3	3	2	34	43.4	1
670	70+	0	2	1	1	1	1	1	2	2	3	3	4	3	3	4	5	5	5	5	5	5	5	5	5	5	50	3	3	3	3	3	3	3	3	2	3	3	3	3	38	52.9	2
671	50-59	1	2	1		3	1	3	2	1	3	4	4	3	5	4	5	5	5	5	5	5	5	5	5	5	50	3	4	1	2	3	3	3	2	3	3	3	2	2	34	43.4	1
672	20-49	0	2	1	3	1	4	3	2	1	5	3	4	4	4	4	5	5	5	5	5	5	5	5	5	5	50	4	4	4	4	4	4	4	4	4	3	4	4	4	51	91.6	4
673	60-69	0	1	1	3	3	1	4	2	1	5	4	4	4	4	4	5	5	5	5	5	5	5	5	5	5	50	3	3	3	3	3	3	3	3	3	3	3	3	3	39	56.6	3
674	50-59	0	1	1	3	3	1	1	2	2	3	3	1	3	3	3	5	5	5	5	5	5	5	5	5	5	50	1	3	4	0	4	3	3	0	3	3	3	4	3	34	43.4	1
675	60-69	1	2	1	4	3	4	3	2	2	3	3	4	5	5	5	5	5	5	5	5	5	5	5	5	5	50	3	3	4	4	4	3	3	4	4	4	3	3	4	46	75.3	4
676	60-69	1	2	1	1	3	4	1	2	1	5	3	3	3	2	3	5	5	5	5	5	5	5	5	5	5	50	3	3	3	3	3	3	3	3	3	3	3	3	3	39	56.6	3
677	60-69	1	1	1	1	2	1	4	1	1	5	3	2	2	4	5	5	5	5	5	5	5	5	5	5	5	50	2	3	3	3	3	3	3	3	3	2	3	3	3	37	49.9	2
678	20-49	1	1	1		2	4	1	2	1	5	3	3	4	5	4	5	4	4	4	4	4	5	5	5	4	44	3	4	3	4	4	4	3	4	1	2	3	1	4	40	60	3
679	60-69	1	2	1	3	1	3	4	2	1	5	3	5	4	5	4	5	5	5	5	5	5	5	5	5	5	50	4	3	4	4	4	4	4	4	4	4	4	3	4	50	86.3	4
680	20-49	1	1	1	1	2	1	1	2	1	3	3	4	4	4	4	5	5	5	5	5	5	5	5	5	5	50	3	3	3	3	3	3	3	3	3	3	3	3	3	39	56.6	3
681	70+	1	2	2		3	4	4	2	2	5	2	4	3	5	4	5	4	5	4	5	5	5	5	5	5	48	2	3	3	2	3	4	3	3	2	3	3	3	3	37	49.9	2
682	60-69	1	2	1	3	1	4	1	2	1	5	3	3	5	5	5	5	5	5	5	5	5	5	5	5	5	50	3	3	3	3	3	3	2	3	2	2	2	3	3	35	45.2	1
683	20-49	0	1	1	3	2	4	3	2	1	1	1	3	4	4	4	5	5	5	5	5	5	5	5	5	5	50	3	3	3	3	3	3	3	3	3	2	3	3	3	38	52.9	2
684	50-59	1	1	1	1	3	1	1	2	2		99	3	1	4	4	5	5	5	5	5	5	5	5	5	5	50	3	3	3	2	3	3	3	3	2	3	3	2	3	36	47.4	2
685	60-69	1	1	1	4	3	1	3	2	1	5	3	3	2	2	3	5	5	5	5	5	5	5	5	5	5	50	3	3	3	2	3	3	3	3	3	2	3	3	3	37	49.9	2
686	50-59	1	1	1	3	2	4	3	2	2	5	5	5	5	5	4	5	5	5	5	5	5	5	5	5	5	50	3	3	3	3	3	3	3	3	3	3	3	3	3	39	56.6	3
687	60-69	1	1	1	3	3	4	1	2	1	5	3	3	4	4	3	5	5	5	5	5	5	5	5	5	5	50	3	3	3	3	3	3	3	3	3	3	3	3	3	39	56.6	3
688	50-59	1	2	1	3	1	4	4	2	1	1	2	3	4	3	3	5	5	5	5	5	5	5	5	5	5	50	4	4	4	4	4	4	4	4	3	3	4	4	4	50	86.3	4
689	20-49	1	2	1	3	1	4	4	2	1	5	4	4	4	4	4	5	5	5	5	5	5	5	5	5	5	50	3	3	3	3	3	3	3	3	3	3	3	3	2	38	52.9	2
690	70+	1	1	1	1	3	1	4	2	1	3	2	4	4	2	3	5	5	5	5	5	5	5	5	5	5	50	4	4	4	1	3	4	4	2	4	4	4	4	4	46	75.3	4
691	60-69	0	2	1	1	3	1	3	2	2	3	3	3	3	3	3	5	5	5	5	5	5	5	5	5	5	50	3	3	3	3	3	3	3	2	3	3	3	3	3	38	52.9	2
692	60-69	0	1	1	3	3	1	1	2	2	3	3	3	3	3	3	1	2	2	2	2	2	2	2	2	2	19	3	3	3	3	3	3	3	3	3	3	3	3	3	39	56.6	3
693	20-49	1	1	1	1	1	1	3	2	2	3	3	3	3	3	3	5	5	5	5	5	5	5	5	5	5	50	3	3	3	3	3	3	4	3	3	3	3	3	2	39	56.6	3
694	50-59	0	2	1	1	3	3	3	2	2	5	3	3	3	3	4	5	5	5	5	5	5	4	5	5	5	49	3	3	3	3	3	3	3	3	3	3	3	3	3	39	56.6	3
695	20-49	0	2	2	5	3	3	3	2	1	3	3	3	3	3	3	5	5	5	5	5	5	5	5	5	5	50	2	3	3	1	2	3	3	2	3	3	3	3	3	34	43.4	1
696	50-59	0	1	1	3	1	1	3	2	1	3	3	3	3	3	3	5	5	5	5	5	5	5	5	5	5	50	3	3	3	1	3	3	3	3	3	3	3	3	3	37	49.9	2
697	70+	0	1	1	5	3	1	1	1	1	3	3	3	4	2	3	5	5	5	5	5	5	5	5	5	5	50	1	3	2	1	3	2	2	3	2	2	2	3	3	29	36	1
698	70+	1	1	1	5	3	1	1	2	1	3	3	3	3	3	3	5	5	5	5	5	5	5	5	5	5	50	2	3	3	2	3	2	3	3	2	2	2	3	2	32	40.1	1
699	20-49	1	2	1	1	1	4	3	2	2	3	3	3	3	3	3	5	5	5	5	5	5	5	5	5	5	50	3	3	3	3	3	3	3	3	3	3	3	3	3	39	56.6	3
700	60-69	1	2	1	4	3	1	1	2	1	3	3	3	3	3	3	5	5	5	5	5	5	5	5	5	5	50	3	3	3	2	3	3	3	3	3	2	3	3	3	37	49.9	2
701	60-69	1	2	1	1	2	1	3	2	1	3	3	3	3	3	3	4	4	4	4	4	4	4	4	4	4	40	3	3	3	2	3	3	3	3	3	2	3	3	2	36	47.4	2
702	20-49	1	1	1	1	1	1	1	2	1	3	3	3	3	3	3	4	4	4	4	4	4	4	4	4	4	40	3	3	3	3	3	3	3	3	3	3	3	3	3	39	56.6	3
703	50-59	1	1	1	3	1	1	3	1	1	5	4	4	4	4	4	3	3	2	3	3	3	3	3	3	3	29	3	3	4	3	3	4	3	3	1	3	4	3	3	40	60	3
704	60-69	0	2	1	3	1	1	4	1	1	5	4	3	4	5	4	5	5	4	5	5	5	5	5	5	5	49	4	4	4	3	4	4	4	4	2	4	3	3	4	47	77.5	4
705	50-59	0	2	1	5	2	4	4	2	2	5	4	4	4	4	4	5	5	4	5	5	5	5	5	5	5	49	3	4	4	3	3	3	4	3	4	3	4	3	3	44	70.8	4
706	20-49	1	1	1	1	2	4	1	1	1	5	2	2	5	5	2	5	5	3	5	5	5	5	5	5	5	48	1	3	4	1	1	3	4	4	2	3	3	3	3	35	45.2	1
707	20-49	1	2	1	5	1	4	3	1	1	5	4	5	5	5	5	5	3	2	2	3	3	3	5	5	3	34	4	4	4	4	4	4	4	4	4	4	4	4	4	52	100	4
708		0	1	1	3	2	1	1	1	1	5	2	2	4	4	3	5	5	4	5	5	5	5	5	5	5	49	2	3	2	4	2	2	3	2	2	2	2	2	2	30	37.3	1
709	50-59	1	1	2	5	1	4	1	1	1	5	2	2	5	3	5	5	3	3	4	4	5	5	5	5	4	43	3	3	3	3	3	3	3	3	3	3	3	3	3	39	56.6	3
710	60-69	1	2	1	1	3	3	4	1	1	1	3	3	4	1	1	4	4	3	4	4	4	4	4	4	4	39	3	1	0	1	3	2	3	3	2	2	2	3	2	27	33.5	1
711	20-49	1	2	1	1	1	1	1	1	1	0	3	3	0	4	4	5	5	4	5	5	5	5	5	5	5	49	2	2	3	2	2	2	1	2	1	2	1	2	2	24	29.7	1
712	70+	1	1	1	4	2	1	1	1	1	5	4	3	4	4	3	5	5	4	5	5	5	5	5	5	5	49	3	3	3	3	3	4	3	3	3	3	3	3	3	40	60	3
713	70+	1	1	1	3	3	1	4	1	2	5	3	3	4	3	3	4	4	3	4	4	4	4	4	4	4	39	2	3	3	3	3	3	3	2	3	3	2	2	3	35	45.2	1
714	70+	1	1	1	1	1	1	1	1	1	5	3	3	5	3	4	5	5	4	5	5	5	5	5	5	5	49	3	3	0	3	3	3	2	2	2	2	3	2	2	30	37.3	1
715	50-59	1	2	1	1	1	1	4	1	1	5	4	4	4	4	5	5	5	4	5	5	5	4	5	4	4	46	3	3	3	2	3	2	3	2	2	2	3	2	2	32	40.1	1
716	60-69	1	1	1	4	2	1	4	1	1	5	3	4	4	4	4	4	4	3	4	4	4	4	4	4	4	39	3	3	2	3	4	3	3	2	3	3	2	2	3	36	47.4	2
717	20-49	1	1	1	5	3	4	1	1	1	5	3	4	4	4	4	5	4	3	4	4	4	4	4	3	4	39	3	3	3	3	3	3	2	3	3	2	2	2	2	34	43.4	1
718	50-59	1	1	1	1	2	4	1	1	1	3	2	3	4	4	3	5	4	4	5	4	5	4	5	5	5	46	2	2	3	2	3	3	3	2	2	2	2	2	2	30	37.3	1
719	20-49	1	1	1	1	3	3	1	1	1	3	3	4	4	3	5	5	4	3	4	4	4	3	5	4	4	40	3	3	3	2	3	2	2	2	2	2	3	2	2	31	38.7	1
720	50-59	0	1	2	5	2	3	3	1	1	5	3	4	3	4	4	4	4	3	4	4	4	4	4	4	4	39	3	3	3	2	3	3	3	3	3	3	3	3	3	38	52.9	2
721	60-69	0	1	1	1	3	4	3	1	2	5	3	4	4	4	4	5	5	4	5	5	5	5	5	5	5	49	3	3	3	3	3	3	3	3	2	3	3	3	3	38	52.9	2
722	60-69	1	1	1	1	2	1	3	1	1	5	2	3	4	5	5	5	5	4	5	5	5	5	5	5	5	49	3	3	3	3	3	3	3	2	2	2	2	3	2	34	43.4	1
723	50-59	1	1	1	1	3	3	4	1	1	5	3	3	5	5	4	5	5	4	5	5	5	5	5	5	5	49	3	3	3	4	3	3	3	2	3	3	2	2	3	37	49.9	2
724	70+	1	2	1	1	3	1	1	1	1	5	3	4	3	4	2	5	5	4	5	5	5	5	5	5	5	49	3	3	3	1	3	3	2	2	2	2	2	2	2	30	37.3	1
725	20-49	1	1	1	1	2	4	1	1	1	5	5	5	5	5	4	5	5	4	5	5	5	5	5	5	5	49	4	3	3	3	2	4	4	3	4	2	3	3	2	40	60	3
726	50-59	1	2	1	4	3	4	4	1	1	5	3	4	4	4	4	5	5	4	5	5	5	5	5	5	5	49	3	3	3	3	3	3	3	3	3	2	2	3	2	36	47.4	2
727	60-69	0	1	1	3	3	3	4	1	2	3	3	4	4	3	4	5	5	4	5	5	5	5	5	5	5	49	2	3	3	3	2	3	3	3	3	2	3	2	2	34	43.4	1
728	70+	0	2	1	1	2	1	1	1	1	3	1	2	4	4	4	5	3	2	3	3	3	3	4	4	4	34	1	2	3	2	2	2	2	1	3	2	2	2	2	26	32.2	1
729	50-59	1	2	1	5	3	1	3	1	2	5	3	4	4	3	5	5	5	4	5	5	5	5	5	5	5	49	3	3	3	3	3	3	3	3	3	3	3	3	3	39	56.6	3
730	60-69	1	1	2	1	1	4	4	1	1	5	5	4	4	4	0	5	5	4	5	5	5	5	5	5	5	49	4	3	2	3	3	3	3	1	1	3	1	3	3	33	41.7	1
731	50-59	0	1	1	1	2	1	3	1	1	3	3	3	3	4	3	5	4	4	5	5	5	5	5	5	5	48	2	3	3	3	3	3	3	3	3	3	3	3	3	38	52.9	2
732	70+	0	2	1	3	2	1	1	1	1	3	1	1	5	5	4	4	4	3	4	4	4	4	4	4	4	39	2	3	3	2	3	3	1	1	3	1	1	2	1	26	32.2	1
733	50-59	1	2	1	3	1	1	1	1	1	3	1	4	4	4	3	4	4	3	4	4	4	4	4	4	4	39	1	2	3	2	2	3	2	2	2	1	2	2	1	25	31	1
734	60-69	1	1	1	4	2	1	4	1	1	5	3	3	4	4	4	5	5	4	5	5	5	5	5	5	5	49	3	3	3	3	3	3	3	3	3	3	3	3	3	39	56.6	3
735	60-69	1	2	1	1	1	4	4	1	1	5	3	4	3	3	4	5	5	4	5	5	5	5	5	5	5	49	4	3	3	2	3	4	3	3	1	3	3	3	3	38	52.9	2
736	60-69	0	1	2	4	2	1	1	1	2	1	2	1	3	4	3	5	5	4	5	5	5	5	5	5	5	49	3	3	3	3	3	2	3	3	2	2	3	2	2	34	43.4	1
737	70+	1	1	2	1	3	1	3	1	1	1	3	1	3	3	4	5	5	4	5	5	5	5	5	5	5	49	3	3	3	3	3	3	3	3	3	3	3	3	3	39	56.6	3
738	70+	1	2	1	1	3	3	4	1	1	5	1	4	4	4	3	5	5	4	5	5	5	5	5	5	5	49	3	3	2	2	2	3	2	2	2	2	3	3	2	31	38.7	1
739	60-69	0	1	1	1	3	3	4	1	1	5	2	4	4	4	4	5	5	4	5	5	5	5	5	5	5	49	3	3	3	2	3	3	3	3	3	3	3	3	3	38	52.9	2
740	60-69	1	2	1	3	2	3	4	1	1	5	4	3	5	5	4	4	4	3	4	4	4	4	4	4	4	39	3	3	4	2	3	3	3	3	3	4	3	3	4	41	63.2	3
741	60-69	0	2	1	1	1	1	1	1	1	3	2	2	2	5	5	5	5	4	5	5	5	5	5	5	5	49	1	1	1	1	1	1	1	1	1	1	1	1	1	13	0	1
742	20-49	0	1	1	1	2	1	3	1	1	5	4	4	4	4	4	5	5	4	5	5	5	5	5	5	5	49	3	3	3	3	3	3	3	3	3	2	2	3	2	36	47.4	2
743	60-69	1	1	1	3	3	3	4	1	1	5	4	3	4	5	4	5	5	4	5	5	5	5	5	5	5	49	3	3	3	3	3	3	3	3	3	3	3	3	3	39	56.6	3
744	70+	1	2	1	1	2	1	3	1	2	5	3	2	4	4	5	5	5	4	5	5	5	5	5	5	5	49	3	3	2	3	3	2	2	2	2	2	2	2	2	30	37.3	1
745	50-59	1	2	1	1	1	1	3	1	1	5	4	4	4	4	4	5	5	4	5	5	5	5	5	5	5	49	4	4	4	2	3	4	3	3	4	3	4	4	3	45	73.1	3
746	60-69	1	1	1	1	1	3	3	1	1	3	3	3	4	4	3	5	5	4	5	5	5	5	5	5	5	49	3	3	3	3	3	3	3	3	2	3	3	3	3	38	52.9	2
747	70+	1	1	1	1	1	1	1	1	2	5	1	1	3	5	5	5	5	4	5	5	5	5	5	5	5	49	3	3	1	1	1	1	1	1	1	1	1	3	1	19	22.7	1
748	70+	0	2	1	1	1	1	3	1	1	5	4	4	4	4	4	5	5	4	5	5	5	5	5	5	5	49	4	3	4	4	4	3	3	3	3	3	3	3	3	43	68.5	4
749	60-69	1	2	1	3	3	1	4	1	1	3	3	2	4	4	4	5	5	4	5	5	5	5	5	4	5	48	4	3	3	3	4	3	3	3	3	3	3	3	3	41	63.2	3
750	70+	0	1	1	1	3	1	1	1	2	5	3	4	5	5	4	5	5	4	5	5	5	5	5	5	5	49	3	3	3	2	3	2	3	2	2	2	4	2	2	33	41.7	1
751	50-59	0	1	1	1	2	4	4	1	1	5	4	3	5	5	5	5	5	4	5	5	5	5	5	5	5	49	4	3	4	4	3	3	3	2	3	4	3	3	4	43	68.5	4
752	50-59	1	1	1	3	1	3	4	1	1	3	2	2	4	5	1	5	5	4	5	5	5	5	5	5	5	49	3	3	3	4	3	3	3	3	3	3	3	3	3	40	60	3
753	60-69	1	2	1	1	1	1	1	1	1	3	2	4	3	5	2	5	5	3	4	5	4	5	4	5	4	44	3	3	3	2	2	3	3	1	2	2	2	2	2	30	37.3	1
754	70+	1	1	1	3	2	1	4	1	1	5	5	4	0	5	4	5	5	4	5	5	5	5	5	5	5	49	3	3	3	2	4	2	3	3	2	2	3	2	2	34	43.4	1
755	70+	1	2	1	3	1	1	3	1	1	3	3	4	4	4	4	5	4	3	4	4	5	5	4	2	3	39	4	4	4	2	4	4	4	4	4	0	0	3	0	37	49.9	2
756	70+	0	1	2	1	2	1	1	1	1	5	3	3	4	3	4	5	5	4	5	5	5	5	5	3	4	46	3	2	3	1	2	3	2	3	2	0	2	2	0	25	31	1
757	70+	1	1	1	3	1	4	4	1	1	3	3	1	2	5	4	5	5	4	5	5	5	5	5	5	5	49	3	3	3	3	3	3	3	3	4	3	3	3	3	40	60	3
758	20-49	0	2	1	3	2	3	4	1	1	1	1	4	5	5	5	5	5	4	5	5	5	5	5	5	5	49	3	3	3	3	1	3	3	1	3	3	2	3	3	34	43.4	1
759	60-69	0	2	1	1	3	1	1	1	1	5	5	3	5	5	3	5	5	4	5	5	5	5	5	5	5	49	3	3	3	3	3	3	3	2	1	1	3	3	1	32	40.1	1
760	70+	1	2	1	3	3	1	4	1	1	3	3	2	4	4	4	5	5	4	5	5	5	5	5	5	5	49	3	3	3	3	4	3	3	3	3	3	3	3	3	40	60	3
761	60-69	1	1	1	3	2	1	4	1	1	5	4	4	4	5	3	5	4	3	4	4	5	5	5	4	5	44	3	3	3	3	3	2	2	1	4	2	3	3	2	34	43.4	1
762	70+	0	1	1	5	1	3	4	1	1	5	5	5	5	3	3	5	5	4	5	5	5	5	5	5	5	49	3	3	2	4	3	3	3	3	2	3	3	3	3	38	52.9	2
763	70+	1	2	2	3	3	1	4	1	1	5	4	5	4	5	4	5	5	4	5	5	5	5	5	5	5	49	3	3	3	2	3	3	3	3	3	2	3	3	2	36	47.4	2
764	20-49	0	1	1	3	3	4	1	1	1	3	3	4	4	5	4	5	4	3	5	5	5	4	4	4	5	44	3	3	3	2	3	3	3	3	3	3	3	3	3	38	52.9	2
765	60-69	0	1	1	1	2	1	4	1	1	5	4	5	4	4	4	5	5	4	5	5	5	5	5	5	5	49	3	3	3	3	3	3	3	3	1	3	3	3	3	37	49.9	2
766	20-49	0	1	1	1	3	1	1	1	1	3	2	4	4	4	5	5	5	4	5	5	5	5	5	5	5	49	4	3	3	1	3	3	3	3	3	3	3	2	3	37	49.9	2
767	70+	1	2	1	1	2	1	4	1	1	3	3	3	4	4	4	5	5	4	5	5	5	5	5	5	5	49	4	4	4	4	4	4	3	4	4	0	4	4	0	43	68.5	4
768	60-69	1	1	1	3	1	1	4	1	1	3	3	4	5	5	1	5	5	4	5	5	5	5	5	5	5	49	2	3	4	1	3	3	3	3	2	3	2	3	3	35	45.2	1
769	50-59	0	2	1	3	1	4	4	1	1	5	4	4	4	4	4	5	5	4	5	5	5	5	5	5	5	49	3	3	0	3	3	3	3	3	3	3	3	3	3	36	47.4	2
770	60-69	0	2	1	3	3	3	1	1	1	3	3	2	4	4	3	5	5	4	5	5	5	5	5	5	5	49	3	3	3	3	3	3	3	3	3	3	3	3	3	39	56.6	3
771	50-59	1	2	1	1	1	3	1	1	1	1	1	2	1	1	1	5	5	4	5	5	5	5	5	5	5	49	1	3	1	4	4	3	3	1	2	1	3	1	1	28	34.7	1
772	70+	1	2	2	1	3	1	3	1	2	5	1	1	1	4	3	5	5	4	5	5	5	5	5	5	5	49	3	2	1	2	2	2	2	3	2	2	2	2	2	27	33.5	1
773	60-69	0	2	1	1	3	1	4	1	1	3	3	4	4	3	4	5	4	4	4	5	5	4	4	5	5	45	1	2	3	1	2	1	1	2	1	1	1	2	1	19	22.7	1
774	70+	1	1	1	5	3	1	3	1	1	5	3	4	4	5	5	5	5	4	5	5	5	5	5	5	5	49	2	3	3	2	3	3	3	2	2	2	2	2	2	31	38.7	1
775	60-69	1	1	1	1	3	3	3	1	1	1	1	1	2	1	5	5	5	4	5	5	5	5	5	5	5	49	3	3	2	3	3	3	3	2	2	3	3	2	3	35	45.2	1
776	70+	1	1	1	3	1	4	4	1	1	5	3	1	1	1	5	5	5	4	5	5	5	5	5	5	5	49	1	3	1	3	2	2	3	1	1	1	2	3	1	24	29.7	1
777	70+	1	2	1	3	3	1	4	1	1	3	2	2	1	5	3	5	5	4	5	5	5	5	5	5	5	49	3	3	3	3	3	3	3	2	1	2	1	3	2	32	40.1	1
778	70+	1	2	1	1	3	1	3	1	1	5	4	4	4	4	4	5	5	4	5	5	5	5	5	5	5	49	3	3	3	3	3	3	3	3	2	3	3	3	3	38	52.9	2
779	60-69	0	2	1	1	3	1	4	1	1	5	4	3	3	3	4	5	5	4	5	5	5	5	5	5	5	49	3	3	3	3	3	3	3	2	3	3	3	3	3	38	52.9	2
780	70+	1	1	1	1	3	1	1	1	2	1	1	1	4	5	2	5	5	4	5	5	5	5	5	5	5	49	1	1	3	2	2	2	2	2	2	3	2	1	3	26	32.2	1
781	60-69	1	2	1	3	3	3	1	2	1	3	3	2	1	1	2	5	5	4	5	5	5	5	5	5	5	49	3	3	3	3	3	3	3	2	1	3	3	3	3	36	47.4	2
782	70+	1	2	1	4	3	1	1	1	1	3	5	4	4	4	3	5	5	4	5	5	5	5	5	5	5	49	1	1	2	1	1	3	3	1	3	1	3	1	1	22	27.1	1
783	20-49	0	2	1	1	3	4	1	1	1	1	2	2	2	1	4	5	5	4	5	5	5	5	5	5	5	49	4	3	3	3	3	3	4	3	2	3	3	3	3	40	60	3
784	70+	1	2	1	1	3	1	4	1	1	5	3	3	3	1	2	5	5	4	5	5	5	5	5	5	5	49	3	3	3	3	3	3	3	2	3	3	3	3	3	38	52.9	2
785	70+	1	2	1	3	3	1	4	1	2	5	4	3	2	4	4	5	5	4	5	5	5	5	5	4	5	48	3	3	3	3	3	3	2	3	3	2	2	2	2	34	43.4	1
786	70+	1	2	1	5	3	4	1	1	2	5	4	3	4	5	1	5	5	4	5	5	5	5	5	5	5	49	3	4	3	2	2	2	3	3	3	3	3	3	3	37	49.9	2
787	20-49	0	1	1	1	2	3	1	1	1	5	4	4	4	4	2	5	5	3	5	5	5	5	4	3	5	45	3	3	3	3	3	3	3	3	3	3	3	3	3	39	56.6	3
788	60-69	0	1	1	3	3	4	3	1	1	5	3	4	4	5	4	5	5	4	5	5	5	5	5	5	5	49	2	3	3	2	3	3	3	3	3	3	3	3	3	37	49.9	2
789	70+	1	2	1	1	1	1	4	1	1	5	3	1	1	4	2	5	5	4	5	5	5	5	5	5	5	49	4	3	3	3	3	3	3	2	1	3	2	3	3	36	47.4	2
